# Supplementary material for: Bioinformatics and Expression Profiling of the DHHC-CRD S-Acyltransferases Reveal Their Roles in Growth and Stress Response in Woodland Strawberry (Fragaria vesca)
Source: Plants (Basel). 2025 Jan 4;14(1):127. doi: 10.3390/plants14010127 (PMC11722789; doi:10.3390/plants14010127)
Supplement: Supplementary file 1 [file plants-14-00127-s001.zip]

Archive with 1 entries (1 files):
- plants-3390160-supplementary.xlsx
