# Supplementary material for: Bioinformatics and Expression Profiling of the DHHC-CRD S-Acyltransferases Reveal Their Roles in Growth and Stress Response in Woodland Strawberry (Fragaria vesca)
Source: Plants (Basel). 2025 Jan 4;14(1):127. doi: 10.3390/plants14010127 (PMC11722789; doi:10.3390/plants14010127)
Supplement: Supplementary file 1 [file plants-14-00127-s001.zip › plants-3390160-supplementary.xlsx]

## Sheet: Table S1
Table S1 qRT-PCR primers of FvPATs
primer name	primer sequence
qFvPAT1-F	GAGATTGGTGGAGTGTGAG
qFvPAT1-R	GCAGTCTGACCGTATTGG
qFvPAT2-F	GTTTCTCCCTTGCCTCTC
qFvPAT2-R	GCCTCGTTCACTTTCCTC
qFvPAT3-F	TGAAGCGGAAACTCTACC
qFvPAT3-R	CTTTGATACACAAGACGGC
qFvPAT4-F	TCTCCAGAGTTCCTCCATC
qFvPAT4-R	ATCAAACGAAGCAGGTTG
qFvPAT5-F	GTTCTGCTCCAGGATTCC
qFvPAT5-R	CAAGACCTCAGTGAAACCAC
qFvPAT6-F	GTTCGCTCATTATGTTCTACAG
qFvPAT6-R	CTCTTGTTTCTCTTCCCAAC
qFvPAT7-F	TTCGGCAACTCTTCTCTG
qFvPAT7-R	GTTATTTACACAGCCACGG
qFvPAT8-F	TTCTAACCCAACTCGCTC
qFvPAT8-R	AAAGAGGAACACAACTCCAC
qFvPAT9-F	CTTCTGCTGGGTAAACATC
qFvPAT9-R	CGGGTTCATCTTGATAGTG
qFvPAT10-F	GCTGTAGAGGAACCAACTAAG
qFvPAT10-R	CGTCTTCTGTTATTGTCAGG
qFvPAT11-F	TTCTGTTGGTGATGCTGC
qFvPAT11-R	ACCCACACACAATGATGG
qFvPAT12-F	ATCACTGTCCTTGGGTTG
qFvPAT12-R	GAAACTGTAGATTATGAGGGC
qFvPAT13-F	CAGATGCCTACAGAAACAG
qFvPAT13-R	TCACTTGGAACAAACACG
qFvPAT14-F	CACCAACGAGACTTTCAAG
qFvPAT14-R	TGGCATACACCCTTCTTC
qFvPAT15-F	CTTGTGTGTGGCACTGAG
qFvPAT15-R	CCTGATGTTGGGAGTAACC
qFvPAT16-F	CAGTGGGAGGCAGTTATG
qFvPAT16-R	AGTCTCTTCACAAATGTAGCAC
qFvPAT17-F	CAAGTCAAGGTAGCCGAG
qFvPAT17-R	GGACCAGAAAGCATCAAAG
qFvPAT18-F	GCTTGCCTCGTATCAAAG
qFvPAT18-R	TACAAAGAAGGGTCGTGG
qFvPAT19-F	CCTGCTGTTGATGAAGAAAG
qFvPAT19-R	AATGAAGTGTGGGAGTAAGC
qFvPAT20-F	CCTGCTGTTGATGAAGAAAG
qFvPAT20-R	AATGAAGTGTGGGAGTAAGC
qFvPAT21-F	AGGGAACACAAGTCCATC
qFvPAT21-R	TGTCTCTTCTCTTTCTCTTCG

## Sheet: Table S2
Table S2 CREs analysis of the 21 FvPATs identified in this study
Gene ID	Gene name	Element	matched sequence	star	sequence	end	Annotation
FvH4_1g02030	FvPAT1	TATC-box	TATCCCA	887	7	894	cis-acting element involved in gibberellin-responsiveness
FvH4_1g02030	FvPAT1	MRE	AACCTAA	1053	7	1060	MYB binding site involved in light responsiveness
FvH4_1g02030	FvPAT1	ABRE3a	TACGTG	536	6	542
FvH4_1g02030	FvPAT1	W box	TTGACC	245	6	251
FvH4_1g02030	FvPAT1	re2f-1	GCGGGAAA	152	8	160
FvH4_1g02030	FvPAT1	CAAT-box	CAAT	81	4	85
FvH4_1g02030	FvPAT1	CAAT-box	CAAT	125	4	129
FvH4_1g02030	FvPAT1	CAAT-box	CAAT	205	4	209
FvH4_1g02030	FvPAT1	CAAT-box	CAAT	235	4	239
FvH4_1g02030	FvPAT1	CAAT-box	CAAT	248	4	252
FvH4_1g02030	FvPAT1	CAAT-box	CAAT	259	4	263
FvH4_1g02030	FvPAT1	CAAT-box	CAAT	322	4	326
FvH4_1g02030	FvPAT1	CAAT-box	CAAT	338	4	342
FvH4_1g02030	FvPAT1	CAAT-box	CAAT	394	4	398
FvH4_1g02030	FvPAT1	CAAT-box	CAAT	402	4	406
FvH4_1g02030	FvPAT1	CAAT-box	CAAAT	478	5	483	common cis-acting element in promoter and enhancer regions
FvH4_1g02030	FvPAT1	CAAT-box	CAAAT	550	5	555	common cis-acting element in promoter and enhancer regions
FvH4_1g02030	FvPAT1	CAAT-box	CAAT	573	4	577
FvH4_1g02030	FvPAT1	CAAT-box	CAAT	579	4	583
FvH4_1g02030	FvPAT1	CAAT-box	CAAAT	599	5	604	common cis-acting element in promoter and enhancer regions
FvH4_1g02030	FvPAT1	CAAT-box	CAAT	659	4	663
FvH4_1g02030	FvPAT1	CAAT-box	CAAT	661	4	665
FvH4_1g02030	FvPAT1	CAAT-box	CAAAT	734	5	739	common cis-acting element in promoter and enhancer regions
FvH4_1g02030	FvPAT1	CAAT-box	CAAT	777	4	781
FvH4_1g02030	FvPAT1	CAAT-box	CAAT	802	4	806
FvH4_1g02030	FvPAT1	CAAT-box	CAAT	849	4	853
FvH4_1g02030	FvPAT1	CAAT-box	CAAAT	851	5	856	common cis-acting element in promoter and enhancer regions
FvH4_1g02030	FvPAT1	CAAT-box	CAAAT	872	5	877	common cis-acting element in promoter and enhancer regions
FvH4_1g02030	FvPAT1	CAAT-box	CAAAT	875	5	880	common cis-acting element in promoter and enhancer regions
FvH4_1g02030	FvPAT1	CAAT-box	CAAAT	962	5	967	common cis-acting element in promoter and enhancer regions
FvH4_1g02030	FvPAT1	CAAT-box	CAAT	971	4	975
FvH4_1g02030	FvPAT1	CAAT-box	CAAT	1032	4	1036
FvH4_1g02030	FvPAT1	CAAT-box	CAAT	1062	4	1066
FvH4_1g02030	FvPAT1	CAAT-box	CAAT	1064	4	1068
FvH4_1g02030	FvPAT1	CAAT-box	CAAT	1079	4	1083
FvH4_1g02030	FvPAT1	CAAT-box	CAAT	1091	4	1095
FvH4_1g02030	FvPAT1	CAAT-box	CAAT	1107	4	1111
FvH4_1g02030	FvPAT1	CAAT-box	CAAAT	1259	5	1264	common cis-acting element in promoter and enhancer regions
FvH4_1g02030	FvPAT1	CAAT-box	CAAT	1264	4	1268
FvH4_1g02030	FvPAT1	CAAT-box	CAAAT	1296	5	1301	common cis-acting element in promoter and enhancer regions
FvH4_1g02030	FvPAT1	CAAT-box	CAAT	1392	4	1396
FvH4_1g02030	FvPAT1	CAAT-box	CAAT	1444	4	1448
FvH4_1g02030	FvPAT1	TCA	TCATCTTCAT	1415	10	1425
FvH4_1g02030	FvPAT1	AT~TATA-box	TATATA	254	6	260
FvH4_1g02030	FvPAT1	AT~TATA-box	TATATA	1427	6	1433
FvH4_1g02030	FvPAT1	ARE	AAACCA	1113	6	1119	cis-acting regulatory element essential for the anaerobic induction
FvH4_1g02030	FvPAT1	ABRE	ACGTG	537	5	542	cis-acting element involved in the abscisic acid responsiveness
FvH4_1g02030	FvPAT1	TGACG-motif	TGACG	1275	5	1280	cis-acting regulatory element involved in the MeJA-responsiveness
FvH4_1g02030	FvPAT1	TCA-element	CCATCTTTTT	119	9	128	cis-acting element involved in salicylic acid responsiveness
FvH4_1g02030	FvPAT1	GA-motif	ATAGATAA	686	8	694	part of a light responsive element
FvH4_1g02030	FvPAT1	G-box	TACGTG	536	6	542	cis-acting regulatory element involved in light responsiveness
FvH4_1g02030	FvPAT1	Box 4	ATTAAT	5	6	11	part of a conserved DNA module involved in light responsiveness
FvH4_1g02030	FvPAT1	Box 4	ATTAAT	546	6	552	part of a conserved DNA module involved in light responsiveness
FvH4_1g02030	FvPAT1	Unnamed__4	CTCC	68	4
FvH4_1g02030	FvPAT1	Unnamed__4	CTCC	1085	4
FvH4_1g02030	FvPAT1	Unnamed__4	CTCC	1101	4
FvH4_1g02030	FvPAT1	LTR	CCGAAA	241	6	247	cis-acting element involved in low-temperature responsiveness
FvH4_1g02030	FvPAT1	WUN-motif	AAATTACTA	517	9	526
FvH4_1g02030	FvPAT1	WUN-motif	AAATTACT	518	8	526
FvH4_1g02030	FvPAT1	MYC	CATTTG	478	6	484
FvH4_1g02030	FvPAT1	MYC	CATGTG	490	6	496
FvH4_1g02030	FvPAT1	MYC	CAATTG	659	6	665
FvH4_1g02030	FvPAT1	MYC	CATGTG	1009	6	1015
FvH4_1g02030	FvPAT1	MYC	CAATTG	1062	6	1068
FvH4_1g02030	FvPAT1	ABRE4	CACGTA	536	6	542
FvH4_1g02030	FvPAT1	CAT-box	GCCACT	495	6	501	cis-acting regulatory element related to meristem expression
FvH4_1g02030	FvPAT1	as-1	TGACG	1275	5	1280
FvH4_1g02030	FvPAT1	AAGAA-motif	GAAAGAA	1451	7	1458
FvH4_1g02030	FvPAT1	O2-site	GATGATGTGG	480	9	489	cis-acting regulatory element involved in zein metabolism regulation
FvH4_1g02030	FvPAT1	O2-site	GATGA(C/T)(A/G)TG(A/G)	742	8.5	750.5	cis-acting regulatory element involved in zein metabolism regulation
FvH4_1g02030	FvPAT1		motif_sequence	12	4		short_function
FvH4_1g02030	FvPAT1		motif_sequence	34	4		short_function
FvH4_1g02030	FvPAT1		motif_sequence	63	4		short_function
FvH4_1g02030	FvPAT1		motif_sequence	73	4		short_function
FvH4_1g02030	FvPAT1		motif_sequence	291	4		short_function
FvH4_1g02030	FvPAT1		motif_sequence	306	4		short_function
FvH4_1g02030	FvPAT1		motif_sequence	310	4		short_function
FvH4_1g02030	FvPAT1		motif_sequence	491	4		short_function
FvH4_1g02030	FvPAT1		motif_sequence	860	4		short_function
FvH4_1g02030	FvPAT1		motif_sequence	1025	4		short_function
FvH4_1g02030	FvPAT1		motif_sequence	1099	4		short_function
FvH4_1g02030	FvPAT1		motif_sequence	1282	4		short_function
FvH4_1g02030	FvPAT1		motif_sequence	1417	4		short_function
FvH4_1g02030	FvPAT1	CGTCA-motif	CGTCA	1275	5	1280	cis-acting regulatory element involved in the MeJA-responsiveness
FvH4_1g02030	FvPAT1	TATA-box	TATATA	254	6	260	core promoter element around -30 of transcription start
FvH4_1g02030	FvPAT1	TATA-box	ATATAT	255	6	261	core promoter element around -30 of transcription start
FvH4_1g02030	FvPAT1	TATA-box	TATA	256	4	260	core promoter element around -30 of transcription start
FvH4_1g02030	FvPAT1	TATA-box	TATAA	263	5	268	core promoter element around -30 of transcription start
FvH4_1g02030	FvPAT1	TATA-box	TATA	264	4	268	core promoter element around -30 of transcription start
FvH4_1g02030	FvPAT1	TATA-box	ATTATA	299	6	305	core promoter element around -30 of transcription start
FvH4_1g02030	FvPAT1	TATA-box	TATAA	300	5	305	core promoter element around -30 of transcription start
FvH4_1g02030	FvPAT1	TATA-box	TATA	301	4	305	core promoter element around -30 of transcription start
FvH4_1g02030	FvPAT1	TATA-box	TATA	319	4	323	core promoter element around -30 of transcription start
FvH4_1g02030	FvPAT1	TATA-box	TATAAAT	423	7	430	core promoter element around -30 of transcription start
FvH4_1g02030	FvPAT1	TATA-box	TATAAA	424	6	430	core promoter element around -30 of transcription start
FvH4_1g02030	FvPAT1	TATA-box	TATAA	425	5	430	core promoter element around -30 of transcription start
FvH4_1g02030	FvPAT1	TATA-box	TATA	426	4	430	core promoter element around -30 of transcription start
FvH4_1g02030	FvPAT1	TATA-box	ATTATA	458	6	464	core promoter element around -30 of transcription start
FvH4_1g02030	FvPAT1	TATA-box	TATAA	459	5	464	core promoter element around -30 of transcription start
FvH4_1g02030	FvPAT1	TATA-box	TATA	460	4	464	core promoter element around -30 of transcription start
FvH4_1g02030	FvPAT1	TATA-box	TACAAAA	462	7	469	core promoter element around -30 of transcription start
FvH4_1g02030	FvPAT1	TATA-box	TATA	473	4	477	core promoter element around -30 of transcription start
FvH4_1g02030	FvPAT1	TATA-box	TATACA	532	6	538	core promoter element around -30 of transcription start
FvH4_1g02030	FvPAT1	TATA-box	TATA	534	4	538	core promoter element around -30 of transcription start
FvH4_1g02030	FvPAT1	TATA-box	TATA	752	4	756	core promoter element around -30 of transcription start
FvH4_1g02030	FvPAT1	TATA-box	TATA	885	4	889	core promoter element around -30 of transcription start
FvH4_1g02030	FvPAT1	TATA-box	TATAA	913	5	918	core promoter element around -30 of transcription start
FvH4_1g02030	FvPAT1	TATA-box	TATA	914	4	918	core promoter element around -30 of transcription start
FvH4_1g02030	FvPAT1	TATA-box	ATATAT	1130	6	1136	core promoter element around -30 of transcription start
FvH4_1g02030	FvPAT1	TATA-box	TATA	1131	4	1135	core promoter element around -30 of transcription start
FvH4_1g02030	FvPAT1	TATA-box	ATATAT	1208	6	1214	core promoter element around -30 of transcription start
FvH4_1g02030	FvPAT1	TATA-box	TATA	1209	4	1213	core promoter element around -30 of transcription start
FvH4_1g02030	FvPAT1	TATA-box	ATATAT	1245	6	1251	core promoter element around -30 of transcription start
FvH4_1g02030	FvPAT1	TATA-box	TATA	1246	4	1250	core promoter element around -30 of transcription start
FvH4_1g02030	FvPAT1	TATA-box	TAAAGATT	1251	8	1259	core promoter element around -30 of transcription start
FvH4_1g02030	FvPAT1	TATA-box	TACAAAA	1310	7	1317	core promoter element around -30 of transcription start
FvH4_1g02030	FvPAT1	TATA-box	TATACA	1313	6	1319	core promoter element around -30 of transcription start
FvH4_1g02030	FvPAT1	TATA-box	TATA	1315	4	1319	core promoter element around -30 of transcription start
FvH4_1g02030	FvPAT1	TATA-box	TATAA	1345	5	1350	core promoter element around -30 of transcription start
FvH4_1g02030	FvPAT1	TATA-box	TATA	1346	4	1350	core promoter element around -30 of transcription start
FvH4_1g02030	FvPAT1	TATA-box	TATATA	1427	6	1433	core promoter element around -30 of transcription start
FvH4_1g02030	FvPAT1	TATA-box	ATATAA	1428	6	1434	core promoter element around -30 of transcription start
FvH4_1g02030	FvPAT1	TATA-box	TATA	1429	4	1433	core promoter element around -30 of transcription start
FvH4_1g02030	FvPAT1	TATA-box	TACAAAA	1488	7	1495	core promoter element around -30 of transcription start
FvH4_1g10780	FvPAT2	TC-rich repeats	GTTTTCTTAC	1356	9	1365	cis-acting element involved in defense and stress responsiveness
FvH4_1g10780	FvPAT2	G-Box	CACGTT	77	6	83	cis-acting regulatory element involved in light responsiveness
FvH4_1g10780	FvPAT2	AC-I	(T/C)C(T/C)(C/T)ACC(T/C)ACC	211	9	220
FvH4_1g10780	FvPAT2	P-box	CCTTTTG	1145	7	1152	gibberellin-responsive element
FvH4_1g10780	FvPAT2	chs-CMA2a	TCACTTGA	910	8	918	part of a light responsive element
FvH4_1g10780	FvPAT2	W box	TTGACC	676	6	682
FvH4_1g10780	FvPAT2	CAAT-box	CAAT	85	4	89
FvH4_1g10780	FvPAT2	CAAT-box	CAAT	87	4	91
FvH4_1g10780	FvPAT2	CAAT-box	CAAT	117	4	121
FvH4_1g10780	FvPAT2	CAAT-box	CAAT	161	4	165
FvH4_1g10780	FvPAT2	CAAT-box	CAAT	185	4	189
FvH4_1g10780	FvPAT2	CAAT-box	CAAT	431	4	435
FvH4_1g10780	FvPAT2	CAAT-box	CAAT	569	4	573
FvH4_1g10780	FvPAT2	CAAT-box	CAAT	621	4	625
FvH4_1g10780	FvPAT2	CAAT-box	CAAT	639	4	643
FvH4_1g10780	FvPAT2	CAAT-box	CAAT	641	4	645
FvH4_1g10780	FvPAT2	CAAT-box	CAAT	649	4	653
FvH4_1g10780	FvPAT2	CAAT-box	CAAAT	802	5	807	common cis-acting element in promoter and enhancer regions
FvH4_1g10780	FvPAT2	CAAT-box	CAAAT	966	5	971	common cis-acting element in promoter and enhancer regions
FvH4_1g10780	FvPAT2	CAAT-box	CAAT	1014	4	1018
FvH4_1g10780	FvPAT2	CAAT-box	CAAT	1046	4	1050
FvH4_1g10780	FvPAT2	CAAT-box	CAAAT	1158	5	1163	common cis-acting element in promoter and enhancer regions
FvH4_1g10780	FvPAT2	CAAT-box	CAAT	1177	4	1181
FvH4_1g10780	FvPAT2	CAAT-box	CAAT	1205	4	1209
FvH4_1g10780	FvPAT2	CAAT-box	CCAAT	1296	5	1301	common cis-acting element in promoter and enhancer regions
FvH4_1g10780	FvPAT2	CAAT-box	CAAAT	1301	5	1306	common cis-acting element in promoter and enhancer regions
FvH4_1g10780	FvPAT2	CAAT-box	CAAT	1389	4	1393
FvH4_1g10780	FvPAT2	I-box	TGATAATGT	383	9	392	part of a light responsive element
FvH4_1g10780	FvPAT2	AT~TATA-box	TATATA	91	6	97
FvH4_1g10780	FvPAT2	AT~TATA-box	TATATA	198	6	204
FvH4_1g10780	FvPAT2	ARE	AAACCA	843	6	849	cis-acting regulatory element essential for the anaerobic induction
FvH4_1g10780	FvPAT2	ARE	AAACCA	1036	6	1042	cis-acting regulatory element essential for the anaerobic induction
FvH4_1g10780	FvPAT2	ARE	AAACCA	1077	6	1083	cis-acting regulatory element essential for the anaerobic induction
FvH4_1g10780	FvPAT2	ARE	AAACCA	1242	6	1248	cis-acting regulatory element essential for the anaerobic induction
FvH4_1g10780	FvPAT2	ARE	AAACCA	1469	6	1475	cis-acting regulatory element essential for the anaerobic induction
FvH4_1g10780	FvPAT2	ABRE	ACGTG	77	5	82	cis-acting element involved in the abscisic acid responsiveness
FvH4_1g10780	FvPAT2	Unnamed__4	CTCC	328	4
FvH4_1g10780	FvPAT2	TGACG-motif	TGACG	693	5	698	cis-acting regulatory element involved in the MeJA-responsiveness
FvH4_1g10780	FvPAT2	TGACG-motif	TGACG	1139	5	1144	cis-acting regulatory element involved in the MeJA-responsiveness
FvH4_1g10780	FvPAT2	AT-rich element	ATAGAAATCAA	1414	10	1424	binding site of AT-rich DNA binding protein (ATBP-1)
FvH4_1g10780	FvPAT2	Sp1	GGGCGG	279	6	285	light responsive element
FvH4_1g10780	FvPAT2	LTR	CCGAAA	15	6	21	cis-acting element involved in low-temperature responsiveness
FvH4_1g10780	FvPAT2	LTR	CCGAAA	828	6	834	cis-acting element involved in low-temperature responsiveness
FvH4_1g10780	FvPAT2	LTR	CCGAAA	985	6	991	cis-acting element involved in low-temperature responsiveness
FvH4_1g10780	FvPAT2	LTR	CCGAAA	1067	6	1073	cis-acting element involved in low-temperature responsiveness
FvH4_1g10780	FvPAT2	chs-CMA1a	TTACTTAA	1347	8	1355	part of a light responsive element
FvH4_1g10780	FvPAT2	WUN-motif	TTATTACAT	699	9	708
FvH4_1g10780	FvPAT2	MYC	CAATTG	85	6	91
FvH4_1g10780	FvPAT2	MYC	CAATTG	639	6	645
FvH4_1g10780	FvPAT2	MYB	CAACCA	679	6	685
FvH4_1g10780	FvPAT2	CAT-box	GCCACT	1121	6	1127	cis-acting regulatory element related to meristem expression
FvH4_1g10780	FvPAT2	TATA	TATAAAAT	925	8	933
FvH4_1g10780	FvPAT2	as-1	TGACG	693	5	698
FvH4_1g10780	FvPAT2	as-1	TGACG	1139	5	1144
FvH4_1g10780	FvPAT2	AAGAA-motif	gGTAAAGAAA	1059	9	1068
FvH4_1g10780	FvPAT2	AAGAA-motif	gGTAAAGAAA	1402	9	1411
FvH4_1g10780	FvPAT2	TCT-motif	TCTTAC	211	6	217	part of a light responsive element
FvH4_1g10780	FvPAT2	TCT-motif	TCTTAC	1009	6	1015	part of a light responsive element
FvH4_1g10780	FvPAT2	O2-site	GATGACATGG	267	9	276	cis-acting regulatory element involved in zein metabolism regulation
FvH4_1g10780	FvPAT2	TATA-box	TATTTAAA	28	8	36	core promoter element around -30 of transcription start
FvH4_1g10780	FvPAT2	TATA-box	TATAA	39	5	44	core promoter element around -30 of transcription start
FvH4_1g10780	FvPAT2	TATA-box	TATA	40	4	44	core promoter element around -30 of transcription start
FvH4_1g10780	FvPAT2	TATA-box	TATACA	89	6	95	core promoter element around -30 of transcription start
FvH4_1g10780	FvPAT2	TATA-box	TATATA	91	6	97	core promoter element around -30 of transcription start
FvH4_1g10780	FvPAT2	TATA-box	TATA	93	4	97	core promoter element around -30 of transcription start
FvH4_1g10780	FvPAT2	TATA-box	TATA	138	4	142	core promoter element around -30 of transcription start
FvH4_1g10780	FvPAT2	TATA-box	TATATAA	197	7	204	core promoter element around -30 of transcription start
FvH4_1g10780	FvPAT2	TATA-box	TATATA	198	6	204	core promoter element around -30 of transcription start
FvH4_1g10780	FvPAT2	TATA-box	ATATAA	199	6	205	core promoter element around -30 of transcription start
FvH4_1g10780	FvPAT2	TATA-box	TATA	200	4	204	core promoter element around -30 of transcription start
FvH4_1g10780	FvPAT2	TATA-box	TATA	428	4	432	core promoter element around -30 of transcription start
FvH4_1g10780	FvPAT2	TATA-box	ATATAA	510	6	516	core promoter element around -30 of transcription start
FvH4_1g10780	FvPAT2	TATA-box	TATA	511	4	515	core promoter element around -30 of transcription start
FvH4_1g10780	FvPAT2	TATA-box	TATAA	529	5	534	core promoter element around -30 of transcription start
FvH4_1g10780	FvPAT2	TATA-box	TATA	530	4	534	core promoter element around -30 of transcription start
FvH4_1g10780	FvPAT2	TATA-box	ATTATA	607	6	613	core promoter element around -30 of transcription start
FvH4_1g10780	FvPAT2	TATA-box	TATAA	608	5	613	core promoter element around -30 of transcription start
FvH4_1g10780	FvPAT2	TATA-box	TATA	609	4	613	core promoter element around -30 of transcription start
FvH4_1g10780	FvPAT2	TATA-box	TATA	614	4	618	core promoter element around -30 of transcription start
FvH4_1g10780	FvPAT2	TATA-box	ccTATAAAaa	793	9	802	core promoter element around -30 of transcription start
FvH4_1g10780	FvPAT2	TATA-box	ATATAA	794	6	800	core promoter element around -30 of transcription start
FvH4_1g10780	FvPAT2	TATA-box	TATA	795	4	799	core promoter element around -30 of transcription start
FvH4_1g10780	FvPAT2	TATA-box	TACAAAA	879	7	886	core promoter element around -30 of transcription start
FvH4_1g10780	FvPAT2	TATA-box	TATACA	882	6	888	core promoter element around -30 of transcription start
FvH4_1g10780	FvPAT2	TATA-box	TATA	884	4	888	core promoter element around -30 of transcription start
FvH4_1g10780	FvPAT2	TATA-box	TATTTAAA	918	8	926	core promoter element around -30 of transcription start
FvH4_1g10780	FvPAT2	TATA-box	TATAAAA	926	7	933	core promoter element around -30 of transcription start
FvH4_1g10780	FvPAT2	TATA-box	TATAAA	927	6	933	core promoter element around -30 of transcription start
FvH4_1g10780	FvPAT2	TATA-box	TATAA	928	5	933	core promoter element around -30 of transcription start
FvH4_1g10780	FvPAT2	TATA-box	TATA	929	4	933	core promoter element around -30 of transcription start
FvH4_1g10780	FvPAT2	TATA-box	TACAAAA	934	7	941	core promoter element around -30 of transcription start
FvH4_1g10780	FvPAT2	TATA-box	TATAA	949	5	954	core promoter element around -30 of transcription start
FvH4_1g10780	FvPAT2	TATA-box	TATA	950	4	954	core promoter element around -30 of transcription start
FvH4_1g10780	FvPAT2	TATA-box	ATATAT	962	6	968	core promoter element around -30 of transcription start
FvH4_1g10780	FvPAT2	TATA-box	TATA	963	4	967	core promoter element around -30 of transcription start
FvH4_1g10780	FvPAT2	TATA-box	TATATTTATATTT	1220	12	1232	core promoter element around -30 of transcription start
FvH4_1g10780	FvPAT2	TATA-box	ATATAA	1228	6	1234	core promoter element around -30 of transcription start
FvH4_1g10780	FvPAT2	TATA-box	TATA	1229	4	1233	core promoter element around -30 of transcription start
FvH4_1g10780	FvPAT2	TATA-box	TATAAAA	1265	7	1272	core promoter element around -30 of transcription start
FvH4_1g10780	FvPAT2	TATA-box	TATAAA	1266	6	1272	core promoter element around -30 of transcription start
FvH4_1g10780	FvPAT2	TATA-box	TATAA	1267	5	1272	core promoter element around -30 of transcription start
FvH4_1g10780	FvPAT2	TATA-box	TATA	1268	4	1272	core promoter element around -30 of transcription start
FvH4_1g10780	FvPAT2	TATA-box	TATACA	1313	6	1319	core promoter element around -30 of transcription start
FvH4_1g10780	FvPAT2	TATA-box	TATA	1315	4	1319	core promoter element around -30 of transcription start
FvH4_1g10780	FvPAT2	TATA-box	ATTATA	1411	6	1417	core promoter element around -30 of transcription start
FvH4_1g10780	FvPAT2	TATA-box	TATAA	1412	5	1417	core promoter element around -30 of transcription start
FvH4_1g10780	FvPAT2	TATA-box	TATA	1413	4	1417	core promoter element around -30 of transcription start
FvH4_1g10780	FvPAT2	TATA-box	ccTATAAAaa	1460	9	1469	core promoter element around -30 of transcription start
FvH4_1g10780	FvPAT2	GATA-motif	AAGATAAGATT	67	10	77	part of a light responsive element
FvH4_1g10780	FvPAT2	GATA-motif	GATAGGG	321	7	328	part of a light responsive element
FvH4_1g10780	FvPAT2		motif_sequence	498	4		short_function
FvH4_1g10780	FvPAT2		motif_sequence	500	4		short_function
FvH4_1g10780	FvPAT2		motif_sequence	749	4		short_function
FvH4_1g10780	FvPAT2		motif_sequence	1494	4		short_function
FvH4_1g10780	FvPAT2	CGTCA-motif	CGTCA	693	5	698	cis-acting regulatory element involved in the MeJA-responsiveness
FvH4_1g10780	FvPAT2	CGTCA-motif	CGTCA	1139	5	1144	cis-acting regulatory element involved in the MeJA-responsiveness
FvH4_1g26210	FvPAT3	I-box	gGATAAGGTG	1176	9	1185	part of a light responsive element
FvH4_1g26210	FvPAT3	AT~TATA-box	TATATAAA	1306	8	1314
FvH4_1g26210	FvPAT3	AT~TATA-box	TATATA	1308	6	1314
FvH4_1g26210	FvPAT3	ABRE	GCAACGTGTC	1155	9	1164	cis-acting element involved in the abscisic acid responsiveness
FvH4_1g26210	FvPAT3	ARE	AAACCA	513	6	519	cis-acting regulatory element essential for the anaerobic induction
FvH4_1g26210	FvPAT3	ARE	AAACCA	526	6	532	cis-acting regulatory element essential for the anaerobic induction
FvH4_1g26210	FvPAT3	ARE	AAACCA	673	6	679	cis-acting regulatory element essential for the anaerobic induction
FvH4_1g26210	FvPAT3	Myb-binding site	CAACAG	1192	6	1198
FvH4_1g26210	FvPAT3	ERE	ATTTTAAA	1328	8	1336
FvH4_1g26210	FvPAT3	Unnamed__4	CTCC	27	4
FvH4_1g26210	FvPAT3	Unnamed__4	CTCC	162	4
FvH4_1g26210	FvPAT3	Unnamed__4	CTCC	212	4
FvH4_1g26210	FvPAT3	Unnamed__4	CTCC	233	4
FvH4_1g26210	FvPAT3	Unnamed__4	CTCC	629	4
FvH4_1g26210	FvPAT3	Unnamed__4	CTCC	642	4
FvH4_1g26210	FvPAT3	Unnamed__4	CTCC	747	4
FvH4_1g26210	FvPAT3	Unnamed__4	CTCC	823	4
FvH4_1g26210	FvPAT3	Unnamed__4	CTCC	952	4
FvH4_1g26210	FvPAT3	Unnamed__4	CTCC	1139	4
FvH4_1g26210	FvPAT3	Unnamed__4	CTCC	1197	4
FvH4_1g26210	FvPAT3	Unnamed__4	CTCC	1208	4
FvH4_1g26210	FvPAT3	Box 4	ATTAAT	1095	6	1101	part of a conserved DNA module involved in light responsiveness
FvH4_1g26210	FvPAT3	Box 4	ATTAAT	1393	6	1399	part of a conserved DNA module involved in light responsiveness
FvH4_1g26210	FvPAT3	G-box	CACGAC	895	6	901	cis-acting regulatory element involved in light responsiveness
FvH4_1g26210	FvPAT3	Myb	TAACTG	680	6	686
FvH4_1g26210	FvPAT3	Unnamed__1	CGTGG	894	5	899
FvH4_1g26210	FvPAT3	TC-rich repeats	GTTTTCTTAC	294	9	303	cis-acting element involved in defense and stress responsiveness
FvH4_1g26210	FvPAT3	TC-rich repeats	ATTCTCTAAC	1108	9	1117	cis-acting element involved in defense and stress responsiveness
FvH4_1g26210	FvPAT3	AE-box	AGAAACTT	469	8	477	part of a module for light response
FvH4_1g26210	FvPAT3	CAAT-box	CAAT	33	4	37
FvH4_1g26210	FvPAT3	CAAT-box	CCAAT	341	5	346	common cis-acting element in promoter and enhancer regions
FvH4_1g26210	FvPAT3	CAAT-box	CAAT	346	4	350
FvH4_1g26210	FvPAT3	CAAT-box	CCAAT	371	5	376	common cis-acting element in promoter and enhancer regions
FvH4_1g26210	FvPAT3	CAAT-box	CAAT	372	4	376
FvH4_1g26210	FvPAT3	CAAT-box	CAAAT	388	5	393	common cis-acting element in promoter and enhancer regions
FvH4_1g26210	FvPAT3	CAAT-box	CAAT	396	4	400
FvH4_1g26210	FvPAT3	CAAT-box	CAAT	409	4	413
FvH4_1g26210	FvPAT3	CAAT-box	CAAT	418	4	422
FvH4_1g26210	FvPAT3	CAAT-box	CAAT	435	4	439
FvH4_1g26210	FvPAT3	CAAT-box	CAAT	445	4	449
FvH4_1g26210	FvPAT3	CAAT-box	CAAT	487	4	491
FvH4_1g26210	FvPAT3	CAAT-box	CCAAT	495	5	500	common cis-acting element in promoter and enhancer regions
FvH4_1g26210	FvPAT3	CAAT-box	CCAAT	565	5	570	common cis-acting element in promoter and enhancer regions
FvH4_1g26210	FvPAT3	CAAT-box	CCAAT	611	5	616	common cis-acting element in promoter and enhancer regions
FvH4_1g26210	FvPAT3	CAAT-box	CAAT	612	4	616
FvH4_1g26210	FvPAT3	CAAT-box	CAAT	657	4	661
FvH4_1g26210	FvPAT3	CAAT-box	CAAT	786	4	790
FvH4_1g26210	FvPAT3	CAAT-box	CAAT	847	4	851
FvH4_1g26210	FvPAT3	CAAT-box	CAAAT	849	5	854	common cis-acting element in promoter and enhancer regions
FvH4_1g26210	FvPAT3	CAAT-box	CAAT	959	4	963
FvH4_1g26210	FvPAT3	CAAT-box	CCAAT	1092	5	1097	common cis-acting element in promoter and enhancer regions
FvH4_1g26210	FvPAT3	CAAT-box	CAAT	1093	4	1097
FvH4_1g26210	FvPAT3	CAAT-box	CAAT	1099	4	1103
FvH4_1g26210	FvPAT3	CAAT-box	CAAT	1133	4	1137
FvH4_1g26210	FvPAT3	CAAT-box	CAAT	1250	4	1254
FvH4_1g26210	FvPAT3	CAAT-box	CAAT	1384	4	1388
FvH4_1g26210	FvPAT3	CAAT-box	CAAT	1436	4	1440
FvH4_1g26210	FvPAT3	CAAT-box	CAAT	1438	4	1442
FvH4_1g26210	FvPAT3	P-box	CCTTTTG	862	7	869	gibberellin-responsive element
FvH4_1g26210	FvPAT3	STRE	AGGGG	639	5	644
FvH4_1g26210	FvPAT3	AAGAA-motif	GAAAGAA	297	7	304
FvH4_1g26210	FvPAT3	TCT-motif	TCTTAC	466	6	472	part of a light responsive element
FvH4_1g26210	FvPAT3	MYB	CAACCA	1009	6	1015
FvH4_1g26210	FvPAT3	MYB	CAACAG	1192	6	1198
FvH4_1g26210	FvPAT3	GATA-motif	AAGGATAAGG	56	9	65	part of a light responsive element
FvH4_1g26210	FvPAT3	GATA-motif	AAGGATAAGG	1174	9	1183	part of a light responsive element
FvH4_1g26210	FvPAT3	TATA-box	taTATAAAtc	223	9	232	core promoter element around -30 of transcription start
FvH4_1g26210	FvPAT3	TATA-box	TATA	225	4	229	core promoter element around -30 of transcription start
FvH4_1g26210	FvPAT3	TATA-box	TACAAAA	238	7	245	core promoter element around -30 of transcription start
FvH4_1g26210	FvPAT3	TATA-box	TATA	317	4	321	core promoter element around -30 of transcription start
FvH4_1g26210	FvPAT3	TATA-box	ATATAA	374	6	380	core promoter element around -30 of transcription start
FvH4_1g26210	FvPAT3	TATA-box	TATA	375	4	379	core promoter element around -30 of transcription start
FvH4_1g26210	FvPAT3	TATA-box	TAAAGATT	383	8	391	core promoter element around -30 of transcription start
FvH4_1g26210	FvPAT3	TATA-box	TATA	448	4	452	core promoter element around -30 of transcription start
FvH4_1g26210	FvPAT3	TATA-box	TATACA	539	6	545	core promoter element around -30 of transcription start
FvH4_1g26210	FvPAT3	TATA-box	TATA	541	4	545	core promoter element around -30 of transcription start
FvH4_1g26210	FvPAT3	TATA-box	TATA	1016	4	1020	core promoter element around -30 of transcription start
FvH4_1g26210	FvPAT3	TATA-box	TATAAA	1306	6	1312	core promoter element around -30 of transcription start
FvH4_1g26210	FvPAT3	TATA-box	TATATAA	1307	7	1314	core promoter element around -30 of transcription start
FvH4_1g26210	FvPAT3	TATA-box	TATATA	1308	6	1314	core promoter element around -30 of transcription start
FvH4_1g26210	FvPAT3	TATA-box	ATATAA	1309	6	1315	core promoter element around -30 of transcription start
FvH4_1g26210	FvPAT3	TATA-box	TATA	1310	4	1314	core promoter element around -30 of transcription start
FvH4_1g26210	FvPAT3	TATA-box	TAAAGATT	1342	8	1350	core promoter element around -30 of transcription start
FvH4_1g26210	FvPAT3	TATA-box	ATTATA	1468	6	1474	core promoter element around -30 of transcription start
FvH4_1g26210	FvPAT3	TATA-box	TATAA	1469	5	1474	core promoter element around -30 of transcription start
FvH4_1g26210	FvPAT3	TATA-box	TATA	1470	4	1474	core promoter element around -30 of transcription start
FvH4_1g26210	FvPAT3	GC-motif	CCCCCG	644	6	650	enhancer-like element involved in anoxic specific inducibility
FvH4_1g26210	FvPAT3	Myc	TCTCTTA	261	7	268
FvH4_1g26210	FvPAT3		motif_sequence	19	4		short_function
FvH4_1g26210	FvPAT3		motif_sequence	101	4		short_function
FvH4_1g26210	FvPAT3		motif_sequence	196	4		short_function
FvH4_1g26210	FvPAT3		motif_sequence	203	4		short_function
FvH4_1g26210	FvPAT3		motif_sequence	216	4		short_function
FvH4_1g26210	FvPAT3		motif_sequence	459	4		short_function
FvH4_1g26210	FvPAT3		motif_sequence	738	4		short_function
FvH4_1g26210	FvPAT3		motif_sequence	902	4		short_function
FvH4_1g26210	FvPAT3		motif_sequence	999	4		short_function
FvH4_1g26210	FvPAT3		motif_sequence	1042	4		short_function
FvH4_1g26210	FvPAT3		motif_sequence	1058	4		short_function
FvH4_1g26210	FvPAT3		motif_sequence	1067	4		short_function
FvH4_1g26210	FvPAT3		motif_sequence	1129	4		short_function
FvH4_1g26210	FvPAT3		motif_sequence	1137	4		short_function
FvH4_1g26210	FvPAT3	Sp1	GGGCGG	647	6	653	light responsive element
FvH4_1g26210	FvPAT3	WUN-motif	AAATTTCCT	352	9	361	wound-responsive element
FvH4_1g26210	FvPAT3	MYC	CAATTG	1436	6	1442
FvH4_1g28800	FvPAT4	CTAG-motif	ACTAGCAGAA	564	9	573
FvH4_1g28800	FvPAT4	I-box	atGATAAGGTC	528	10	538	part of a light responsive element
FvH4_1g28800	FvPAT4	I-box	TGATAATGT	529	9	538	part of a light responsive element
FvH4_1g28800	FvPAT4	AT~TATA-box	TATATA	633	6	639
FvH4_1g28800	FvPAT4	AT~TATA-box	TATATA	1110	6	1116
FvH4_1g28800	FvPAT4	AT~TATA-box	TATATA	1300	6	1306
FvH4_1g28800	FvPAT4	ARE	AAACCA	1406	6	1412	cis-acting regulatory element essential for the anaerobic induction
FvH4_1g28800	FvPAT4	ABRE	AACCCGG	95	7	102	cis-acting element involved in the abscisic acid responsiveness
FvH4_1g28800	FvPAT4	ABRE	ACGTG	852	5	857	cis-acting element involved in the abscisic acid responsiveness
FvH4_1g28800	FvPAT4	WRE3	CCACCT	145	6	151
FvH4_1g28800	FvPAT4	WRE3	CCACCT	162	6	168
FvH4_1g28800	FvPAT4	ERE	ATTTTAAA	910	8	918
FvH4_1g28800	FvPAT4	Unnamed__4	CTCC	39	4
FvH4_1g28800	FvPAT4	Unnamed__4	CTCC	219	4
FvH4_1g28800	FvPAT4	Unnamed__4	CTCC	226	4
FvH4_1g28800	FvPAT4	Unnamed__4	CTCC	229	4
FvH4_1g28800	FvPAT4	Unnamed__4	CTCC	270	4
FvH4_1g28800	FvPAT4	Unnamed__4	CTCC	289	4
FvH4_1g28800	FvPAT4	Unnamed__4	CTCC	444	4
FvH4_1g28800	FvPAT4	Unnamed__4	CTCC	447	4
FvH4_1g28800	FvPAT4	Unnamed__4	CTCC	463	4
FvH4_1g28800	FvPAT4	Unnamed__4	CTCC	725	4
FvH4_1g28800	FvPAT4	Unnamed__4	CTCC	991	4
FvH4_1g28800	FvPAT4	Unnamed__4	CTCC	1208	4
FvH4_1g28800	FvPAT4	Box 4	ATTAAT	1043	6	1049	part of a conserved DNA module involved in light responsiveness
FvH4_1g28800	FvPAT4	Box 4	ATTAAT	1179	6	1185	part of a conserved DNA module involved in light responsiveness
FvH4_1g28800	FvPAT4	G-box	GCCACGTGGA	161	9	170	cis-acting regulatory element involved in light responsiveness
FvH4_1g28800	FvPAT4	G-box	CAGACGTGGCA	849	10	859	cis-acting regulatory element involved in light responsiveness
FvH4_1g28800	FvPAT4	G-box	CACGTC	852	6	858	cis-acting regulatory element involved in light responsiveness
FvH4_1g28800	FvPAT4	G-box	CACGAC	1458	6	1464	cis-acting regulatory element involved in light responsiveness
FvH4_1g28800	FvPAT4	TGA-element	AACGAC	52	6	58	auxin-responsive element
FvH4_1g28800	FvPAT4	TCA-element	CCATCTTTTT	490	9	499	cis-acting element involved in salicylic acid responsiveness
FvH4_1g28800	FvPAT4	TGACG-motif	TGACG	854	5	859	cis-acting regulatory element involved in the MeJA-responsiveness
FvH4_1g28800	FvPAT4	Myb	TAACTG	857	6	863
FvH4_1g28800	FvPAT4	GT1-motif	GGTTAA	923	6	929	light responsive element
FvH4_1g28800	FvPAT4	Unnamed__1	CGTGG	272	5	277
FvH4_1g28800	FvPAT4	Unnamed__1	CGTGG	851	5	856
FvH4_1g28800	FvPAT4	CAAT-box	CCAAT	440	5	445	common cis-acting element in promoter and enhancer regions
FvH4_1g28800	FvPAT4	CAAT-box	CAAAT	501	5	506	common cis-acting element in promoter and enhancer regions
FvH4_1g28800	FvPAT4	CAAT-box	CAAT	554	4	558
FvH4_1g28800	FvPAT4	CAAT-box	CAAT	583	4	587
FvH4_1g28800	FvPAT4	CAAT-box	CAAAT	866	5	871	common cis-acting element in promoter and enhancer regions
FvH4_1g28800	FvPAT4	CAAT-box	CAAAT	881	5	886	common cis-acting element in promoter and enhancer regions
FvH4_1g28800	FvPAT4	CAAT-box	CAAT	888	4	892
FvH4_1g28800	FvPAT4	CAAT-box	CAAT	905	4	909
FvH4_1g28800	FvPAT4	CAAT-box	CAAAT	943	5	948	common cis-acting element in promoter and enhancer regions
FvH4_1g28800	FvPAT4	CAAT-box	CAAAT	954	5	959	common cis-acting element in promoter and enhancer regions
FvH4_1g28800	FvPAT4	CAAT-box	CAAT	1054	4	1058
FvH4_1g28800	FvPAT4	CAAT-box	CAAT	1069	4	1073
FvH4_1g28800	FvPAT4	CAAT-box	CAAT	1131	4	1135
FvH4_1g28800	FvPAT4	CAAT-box	CAAAT	1143	5	1148	common cis-acting element in promoter and enhancer regions
FvH4_1g28800	FvPAT4	CAAT-box	CAAAT	1176	5	1181	common cis-acting element in promoter and enhancer regions
FvH4_1g28800	FvPAT4	CAAT-box	CAAT	1188	4	1192
FvH4_1g28800	FvPAT4	CAAT-box	CCAAT	1227	5	1232	common cis-acting element in promoter and enhancer regions
FvH4_1g28800	FvPAT4	CAAT-box	CAAT	1264	4	1268
FvH4_1g28800	FvPAT4	CAAT-box	CAAAT	1266	5	1271	common cis-acting element in promoter and enhancer regions
FvH4_1g28800	FvPAT4	CAAT-box	CAAAT	1278	5	1283	common cis-acting element in promoter and enhancer regions
FvH4_1g28800	FvPAT4	CAAT-box	CAAT	1413	4	1417
FvH4_1g28800	FvPAT4	CAAT-box	CAAAT	1469	5	1474	common cis-acting element in promoter and enhancer regions
FvH4_1g28800	FvPAT4	CAAT-box	CAAT	1475	4	1479
FvH4_1g28800	FvPAT4	AAGAA-motif	GAAAGAA	806	7	813
FvH4_1g28800	FvPAT4	AAGAA-motif	gGTAAAGAAA	923	9	932
FvH4_1g28800	FvPAT4	O2-site	GATGATGTGG	250	9	259	cis-acting regulatory element involved in zein metabolism regulation
FvH4_1g28800	FvPAT4	MYB	CAACCA	656	6	662
FvH4_1g28800	FvPAT4	MYB	TAACCA	922	6	928
FvH4_1g28800	FvPAT4	MYB	CAACCA	985	6	991
FvH4_1g28800	FvPAT4	MYB	CAACCA	995	6	1001
FvH4_1g28800	FvPAT4	TATA	TATAAAAT	516	8	524
FvH4_1g28800	FvPAT4	TATA	TATAAAAT	1425	8	1433
FvH4_1g28800	FvPAT4	as-1	TGACG	854	5	859
FvH4_1g28800	FvPAT4	TCCC-motif	TCTCCCT	461	7	468	part of a light responsive element
FvH4_1g28800	FvPAT4	GATA-motif	AAGATAAGATT	493	10	503	part of a light responsive element
FvH4_1g28800	FvPAT4	TATA-box	TATAAAA	517	7	524	core promoter element around -30 of transcription start
FvH4_1g28800	FvPAT4	TATA-box	TATAAA	518	6	524	core promoter element around -30 of transcription start
FvH4_1g28800	FvPAT4	TATA-box	TATAA	519	5	524	core promoter element around -30 of transcription start
FvH4_1g28800	FvPAT4	TATA-box	TATA	520	4	524	core promoter element around -30 of transcription start
FvH4_1g28800	FvPAT4	TATA-box	TACAAAA	539	7	546	core promoter element around -30 of transcription start
FvH4_1g28800	FvPAT4	TATA-box	TATATA	633	6	639	core promoter element around -30 of transcription start
FvH4_1g28800	FvPAT4	TATA-box	ATATAA	634	6	640	core promoter element around -30 of transcription start
FvH4_1g28800	FvPAT4	TATA-box	TATA	635	4	639	core promoter element around -30 of transcription start
FvH4_1g28800	FvPAT4	TATA-box	TATA	646	4	650	core promoter element around -30 of transcription start
FvH4_1g28800	FvPAT4	TATA-box	TATA	703	4	707	core promoter element around -30 of transcription start
FvH4_1g28800	FvPAT4	TATA-box	TATA	893	4	897	core promoter element around -30 of transcription start
FvH4_1g28800	FvPAT4	TATA-box	TATATA	1110	6	1116	core promoter element around -30 of transcription start
FvH4_1g28800	FvPAT4	TATA-box	ATATAA	1111	6	1117	core promoter element around -30 of transcription start
FvH4_1g28800	FvPAT4	TATA-box	TATA	1112	4	1116	core promoter element around -30 of transcription start
FvH4_1g28800	FvPAT4	TATA-box	TATAAA	1221	6	1227	core promoter element around -30 of transcription start
FvH4_1g28800	FvPAT4	TATA-box	TATAA	1222	5	1227	core promoter element around -30 of transcription start
FvH4_1g28800	FvPAT4	TATA-box	TATA	1223	4	1227	core promoter element around -30 of transcription start
FvH4_1g28800	FvPAT4	TATA-box	ATATAT	1299	6	1305	core promoter element around -30 of transcription start
FvH4_1g28800	FvPAT4	TATA-box	TATATA	1300	6	1306	core promoter element around -30 of transcription start
FvH4_1g28800	FvPAT4	TATA-box	ATATAT	1301	6	1307	core promoter element around -30 of transcription start
FvH4_1g28800	FvPAT4	TATA-box	TATA	1302	4	1306	core promoter element around -30 of transcription start
FvH4_1g28800	FvPAT4	TATA-box	TATAAAA	1426	7	1433	core promoter element around -30 of transcription start
FvH4_1g28800	FvPAT4	TATA-box	TATAAA	1427	6	1433	core promoter element around -30 of transcription start
FvH4_1g28800	FvPAT4	TATA-box	TATAA	1428	5	1433	core promoter element around -30 of transcription start
FvH4_1g28800	FvPAT4	TATA-box	TATA	1429	4	1433	core promoter element around -30 of transcription start
FvH4_1g28800	FvPAT4		motif_sequence	46	4		short_function
FvH4_1g28800	FvPAT4		motif_sequence	63	4		short_function
FvH4_1g28800	FvPAT4		motif_sequence	74	4		short_function
FvH4_1g28800	FvPAT4		motif_sequence	206	4		short_function
FvH4_1g28800	FvPAT4		motif_sequence	229	4		short_function
FvH4_1g28800	FvPAT4		motif_sequence	258	4		short_function
FvH4_1g28800	FvPAT4		motif_sequence	277	4		short_function
FvH4_1g28800	FvPAT4		motif_sequence	289	4		short_function
FvH4_1g28800	FvPAT4		motif_sequence	436	4		short_function
FvH4_1g28800	FvPAT4		motif_sequence	453	4		short_function
FvH4_1g28800	FvPAT4		motif_sequence	463	4		short_function
FvH4_1g28800	FvPAT4		motif_sequence	733	4		short_function
FvH4_1g28800	FvPAT4		motif_sequence	959	4		short_function
FvH4_1g28800	FvPAT4		motif_sequence	1117	4		short_function
FvH4_1g28800	FvPAT4		motif_sequence	1282	4		short_function
FvH4_1g28800	FvPAT4		motif_sequence	1291	4		short_function
FvH4_1g28800	FvPAT4		motif_sequence	1305	4		short_function
FvH4_1g28800	FvPAT4	CGTCA-motif	CGTCA	854	5	859	cis-acting regulatory element involved in the MeJA-responsiveness
FvH4_1g28800	FvPAT4	WUN-motif	CCATTTCAA	555	9	564
FvH4_1g28800	FvPAT4	MYB-like sequence	TAACCA	922	6	928
FvH4_1g29200	FvPAT5	W box	TTGACC	186	6	192
FvH4_1g29200	FvPAT5	W box	TTGACC	442	6	448
FvH4_1g29200	FvPAT5	CAAT-box	CAAAT	136	5	141	common cis-acting element in promoter and enhancer regions
FvH4_1g29200	FvPAT5	CAAT-box	CAAT	204	4	208
FvH4_1g29200	FvPAT5	CAAT-box	CAAAT	209	5	214	common cis-acting element in promoter and enhancer regions
FvH4_1g29200	FvPAT5	CAAT-box	CAAAT	228	5	233	common cis-acting element in promoter and enhancer regions
FvH4_1g29200	FvPAT5	CAAT-box	CAAAT	307	5	312	common cis-acting element in promoter and enhancer regions
FvH4_1g29200	FvPAT5	CAAT-box	CAAT	332	4	336
FvH4_1g29200	FvPAT5	CAAT-box	CAAT	344	4	348
FvH4_1g29200	FvPAT5	CAAT-box	CAAT	348	4	352
FvH4_1g29200	FvPAT5	CAAT-box	CAAT	408	4	412
FvH4_1g29200	FvPAT5	CAAT-box	CAAT	477	4	481
FvH4_1g29200	FvPAT5	CAAT-box	CAAT	479	4	483
FvH4_1g29200	FvPAT5	CAAT-box	CAAT	519	4	523
FvH4_1g29200	FvPAT5	CAAT-box	CAAAT	545	5	550	common cis-acting element in promoter and enhancer regions
FvH4_1g29200	FvPAT5	CAAT-box	CAAT	555	4	559
FvH4_1g29200	FvPAT5	CAAT-box	CAAAT	588	5	593	common cis-acting element in promoter and enhancer regions
FvH4_1g29200	FvPAT5	CAAT-box	CAAT	603	4	607
FvH4_1g29200	FvPAT5	CAAT-box	CCAAT	628	5	633	common cis-acting element in promoter and enhancer regions
FvH4_1g29200	FvPAT5	CAAT-box	CAAT	629	4	633
FvH4_1g29200	FvPAT5	CAAT-box	CAAT	640	4	644
FvH4_1g29200	FvPAT5	CAAT-box	CAAT	691	4	695
FvH4_1g29200	FvPAT5	CAAT-box	CAAT	704	4	708
FvH4_1g29200	FvPAT5	CAAT-box	CAAAT	723	5	728	common cis-acting element in promoter and enhancer regions
FvH4_1g29200	FvPAT5	CAAT-box	CAAT	760	4	764
FvH4_1g29200	FvPAT5	CAAT-box	CAAT	813	4	817
FvH4_1g29200	FvPAT5	CAAT-box	CAAT	843	4	847
FvH4_1g29200	FvPAT5	CAAT-box	CCAAT	857	5	862	common cis-acting element in promoter and enhancer regions
FvH4_1g29200	FvPAT5	CAAT-box	CAAT	858	4	862
FvH4_1g29200	FvPAT5	CAAT-box	CAAT	901	4	905
FvH4_1g29200	FvPAT5	CAAT-box	CAAT	905	4	909
FvH4_1g29200	FvPAT5	CAAT-box	CAAT	934	4	938
FvH4_1g29200	FvPAT5	CAAT-box	CAAT	978	4	982
FvH4_1g29200	FvPAT5	CAAT-box	CAAT	986	4	990
FvH4_1g29200	FvPAT5	CAAT-box	CAAAT	1005	5	1010	common cis-acting element in promoter and enhancer regions
FvH4_1g29200	FvPAT5	CAAT-box	CAAT	1084	4	1088
FvH4_1g29200	FvPAT5	CAAT-box	CAAT	1086	4	1090
FvH4_1g29200	FvPAT5	CAAT-box	CAAT	1100	4	1104
FvH4_1g29200	FvPAT5	CAAT-box	CAAT	1106	4	1110
FvH4_1g29200	FvPAT5	CAAT-box	CCAAT	1200	5	1205	common cis-acting element in promoter and enhancer regions
FvH4_1g29200	FvPAT5	CAAT-box	CAAT	1201	4	1205
FvH4_1g29200	FvPAT5	CAAT-box	CAAT	1277	4	1281
FvH4_1g29200	FvPAT5	MBS	CAACTG	315	6	321	MYB binding site involved in drought-inducibility
FvH4_1g29200	FvPAT5	Myb	TAACTG	116	6	122
FvH4_1g29200	FvPAT5	Myb	TAACTG	294	6	300
FvH4_1g29200	FvPAT5	Myb	CAACTG	315	6	321
FvH4_1g29200	FvPAT5	MRE	AACCTAA	1014	7	1021	MYB binding site involved in light responsiveness
FvH4_1g29200	FvPAT5	G-Box	CACGTT	1259	6	1265	cis-acting regulatory element involved in light responsiveness
FvH4_1g29200	FvPAT5	Unnamed__4	CTCC	23	4
FvH4_1g29200	FvPAT5	Unnamed__4	CTCC	30	4
FvH4_1g29200	FvPAT5	Unnamed__4	CTCC	1222	4
FvH4_1g29200	FvPAT5	Unnamed__4	CTCC	1314	4
FvH4_1g29200	FvPAT5	Unnamed__4	CTCC	1347	4
FvH4_1g29200	FvPAT5	TCA-element	TCAGAAGAGG	578	9	587	cis-acting element involved in salicylic acid responsiveness
FvH4_1g29200	FvPAT5	Box 4	ATTAAT	325	6	331	part of a conserved DNA module involved in light responsiveness
FvH4_1g29200	FvPAT5	Box 4	ATTAAT	340	6	346	part of a conserved DNA module involved in light responsiveness
FvH4_1g29200	FvPAT5	Box 4	ATTAAT	361	6	367	part of a conserved DNA module involved in light responsiveness
FvH4_1g29200	FvPAT5	TCA	TCATCTTCAT	878	9	887
FvH4_1g29200	FvPAT5	WRE3	CCACCT	774	6	780
FvH4_1g29200	FvPAT5	AT~TATA-box	TATATA	92	6	98
FvH4_1g29200	FvPAT5	AT~TATA-box	TATATA	94	6	100
FvH4_1g29200	FvPAT5	AT~TATA-box	TATATA	102	6	108
FvH4_1g29200	FvPAT5	AT~TATA-box	TATATA	104	6	110
FvH4_1g29200	FvPAT5	AT~TATA-box	TATATA	106	6	112
FvH4_1g29200	FvPAT5	AT~TATA-box	TATATA	108	6	114
FvH4_1g29200	FvPAT5	AT~TATA-box	TATATA	110	6	116
FvH4_1g29200	FvPAT5	AT~TATA-box	TATATA	112	6	118
FvH4_1g29200	FvPAT5	AT~TATA-box	TATATA	126	6	132
FvH4_1g29200	FvPAT5	AT~TATA-box	TATATA	128	6	134
FvH4_1g29200	FvPAT5	AT~TATA-box	TATATA	130	6	136
FvH4_1g29200	FvPAT5	AT~TATA-box	TATATA	503	6	509
FvH4_1g29200	FvPAT5	AT~TATA-box	TATATAAA	1351	8	1359
FvH4_1g29200	FvPAT5	AT~TATA-box	TATATA	1353	6	1359
FvH4_1g29200	FvPAT5	ABRE	ACGTG	1260	5	1265	cis-acting element involved in the abscisic acid responsiveness
FvH4_1g29200	FvPAT5	ARE	AAACCA	803	6	809	cis-acting regulatory element essential for the anaerobic induction
FvH4_1g29200	FvPAT5	MBSI	TTTTTACGGTTA	1438	12	1450	MYB binding site involved in flavonoid biosynthetic genes regulation
FvH4_1g29200	FvPAT5	chs-CMA1a	TTACTTAA	153	8	161	part of a light responsive element
FvH4_1g29200	FvPAT5	MYB-like sequence	TAACCA	251	6	257
FvH4_1g29200	FvPAT5	MYB-like sequence	TAACCA	561	6	567
FvH4_1g29200	FvPAT5	MYC	CAATTG	477	6	483
FvH4_1g29200	FvPAT5	MYC	CATGTG	510	6	516
FvH4_1g29200	FvPAT5	MYC	CATTTG	588	6	594
FvH4_1g29200	FvPAT5	MYC	CATTTG	723	6	729
FvH4_1g29200	FvPAT5	MYC	CATGTG	942	6	948
FvH4_1g29200	FvPAT5	MYC	CAATTG	1084	6	1090
FvH4_1g29200	FvPAT5	CCAAT-box	CAACGG	1432	6	1438	MYBHv1 binding site
FvH4_1g29200	FvPAT5	TATA-box	TATACA	90	6	96	core promoter element around -30 of transcription start
FvH4_1g29200	FvPAT5	TATA-box	TATATA	92	6	98	core promoter element around -30 of transcription start
FvH4_1g29200	FvPAT5	TATA-box	ATATAT	93	6	99	core promoter element around -30 of transcription start
FvH4_1g29200	FvPAT5	TATA-box	TATATA	94	6	100	core promoter element around -30 of transcription start
FvH4_1g29200	FvPAT5	TATA-box	ATATAT	95	6	101	core promoter element around -30 of transcription start
FvH4_1g29200	FvPAT5	TATA-box	TATA	96	4	100	core promoter element around -30 of transcription start
FvH4_1g29200	FvPAT5	TATA-box	TATACA	100	6	106	core promoter element around -30 of transcription start
FvH4_1g29200	FvPAT5	TATA-box	TATATA	102	6	108	core promoter element around -30 of transcription start
FvH4_1g29200	FvPAT5	TATA-box	ATATAT	103	6	109	core promoter element around -30 of transcription start
FvH4_1g29200	FvPAT5	TATA-box	TATATA	104	6	110	core promoter element around -30 of transcription start
FvH4_1g29200	FvPAT5	TATA-box	ATATAT	105	6	111	core promoter element around -30 of transcription start
FvH4_1g29200	FvPAT5	TATA-box	TATATA	106	6	112	core promoter element around -30 of transcription start
FvH4_1g29200	FvPAT5	TATA-box	ATATAT	107	6	113	core promoter element around -30 of transcription start
FvH4_1g29200	FvPAT5	TATA-box	TATATA	108	6	114	core promoter element around -30 of transcription start
FvH4_1g29200	FvPAT5	TATA-box	ATATAT	109	6	115	core promoter element around -30 of transcription start
FvH4_1g29200	FvPAT5	TATA-box	TATATA	110	6	116	core promoter element around -30 of transcription start
FvH4_1g29200	FvPAT5	TATA-box	ATATAT	111	6	117	core promoter element around -30 of transcription start
FvH4_1g29200	FvPAT5	TATA-box	TATATA	112	6	118	core promoter element around -30 of transcription start
FvH4_1g29200	FvPAT5	TATA-box	ATATAA	113	6	119	core promoter element around -30 of transcription start
FvH4_1g29200	FvPAT5	TATA-box	TATA	114	4	118	core promoter element around -30 of transcription start
FvH4_1g29200	FvPAT5	TATA-box	TATACA	124	6	130	core promoter element around -30 of transcription start
FvH4_1g29200	FvPAT5	TATA-box	TATATA	126	6	132	core promoter element around -30 of transcription start
FvH4_1g29200	FvPAT5	TATA-box	ATATAT	127	6	133	core promoter element around -30 of transcription start
FvH4_1g29200	FvPAT5	TATA-box	TATATA	128	6	134	core promoter element around -30 of transcription start
FvH4_1g29200	FvPAT5	TATA-box	ATATAT	129	6	135	core promoter element around -30 of transcription start
FvH4_1g29200	FvPAT5	TATA-box	TATATA	130	6	136	core promoter element around -30 of transcription start
FvH4_1g29200	FvPAT5	TATA-box	ATATAA	131	6	137	core promoter element around -30 of transcription start
FvH4_1g29200	FvPAT5	TATA-box	TATA	132	4	136	core promoter element around -30 of transcription start
FvH4_1g29200	FvPAT5	TATA-box	TATAAATA	412	8	420	core promoter element around -30 of transcription start
FvH4_1g29200	FvPAT5	TATA-box	TATAAAT	413	7	420	core promoter element around -30 of transcription start
FvH4_1g29200	FvPAT5	TATA-box	TATAAA	414	6	420	core promoter element around -30 of transcription start
FvH4_1g29200	FvPAT5	TATA-box	TATAA	415	5	420	core promoter element around -30 of transcription start
FvH4_1g29200	FvPAT5	TATA-box	TATA	416	4	420	core promoter element around -30 of transcription start
FvH4_1g29200	FvPAT5	TATA-box	ATTATA	449	6	455	core promoter element around -30 of transcription start
FvH4_1g29200	FvPAT5	TATA-box	TATAA	450	5	455	core promoter element around -30 of transcription start
FvH4_1g29200	FvPAT5	TATA-box	TATA	451	4	455	core promoter element around -30 of transcription start
FvH4_1g29200	FvPAT5	TATA-box	TATACA	466	6	472	core promoter element around -30 of transcription start
FvH4_1g29200	FvPAT5	TATA-box	TATA	468	4	472	core promoter element around -30 of transcription start
FvH4_1g29200	FvPAT5	TATA-box	ATATAT	502	6	508	core promoter element around -30 of transcription start
FvH4_1g29200	FvPAT5	TATA-box	TATATA	503	6	509	core promoter element around -30 of transcription start
FvH4_1g29200	FvPAT5	TATA-box	ATATAT	504	6	510	core promoter element around -30 of transcription start
FvH4_1g29200	FvPAT5	TATA-box	TATA	505	4	509	core promoter element around -30 of transcription start
FvH4_1g29200	FvPAT5	TATA-box	TATA	568	4	572	core promoter element around -30 of transcription start
FvH4_1g29200	FvPAT5	TATA-box	TATA	740	4	744	core promoter element around -30 of transcription start
FvH4_1g29200	FvPAT5	TATA-box	taTATAAAtc	751	9	760	core promoter element around -30 of transcription start
FvH4_1g29200	FvPAT5	TATA-box	TATA	766	4	770	core promoter element around -30 of transcription start
FvH4_1g29200	FvPAT5	TATA-box	TATA	779	4	783	core promoter element around -30 of transcription start
FvH4_1g29200	FvPAT5	TATA-box	TACAAAA	954	7	961	core promoter element around -30 of transcription start
FvH4_1g29200	FvPAT5	TATA-box	ATATAA	1077	6	1083	core promoter element around -30 of transcription start
FvH4_1g29200	FvPAT5	TATA-box	TATA	1078	4	1082	core promoter element around -30 of transcription start
FvH4_1g29200	FvPAT5	TATA-box	ATATAA	1108	6	1114	core promoter element around -30 of transcription start
FvH4_1g29200	FvPAT5	TATA-box	TATA	1109	4	1113	core promoter element around -30 of transcription start
FvH4_1g29200	FvPAT5	TATA-box	TATA	1120	4	1124	core promoter element around -30 of transcription start
FvH4_1g29200	FvPAT5	TATA-box	ATATAA	1136	6	1142	core promoter element around -30 of transcription start
FvH4_1g29200	FvPAT5	TATA-box	TATA	1137	4	1141	core promoter element around -30 of transcription start
FvH4_1g29200	FvPAT5	TATA-box	TATAA	1208	5	1213	core promoter element around -30 of transcription start
FvH4_1g29200	FvPAT5	TATA-box	TATA	1209	4	1213	core promoter element around -30 of transcription start
FvH4_1g29200	FvPAT5	TATA-box	TACATAAA	1226	8	1234	core promoter element around -30 of transcription start
FvH4_1g29200	FvPAT5	TATA-box	TATAA	1265	5	1270	core promoter element around -30 of transcription start
FvH4_1g29200	FvPAT5	TATA-box	TATA	1266	4	1270	core promoter element around -30 of transcription start
FvH4_1g29200	FvPAT5	TATA-box	taTATAAAg	1350	9	1359	core promoter element around -30 of transcription start
FvH4_1g29200	FvPAT5	TATA-box	TATAAA	1351	6	1357	core promoter element around -30 of transcription start
FvH4_1g29200	FvPAT5	TATA-box	TATATAA	1352	7	1359	core promoter element around -30 of transcription start
FvH4_1g29200	FvPAT5	TATA-box	TATATA	1353	6	1359	core promoter element around -30 of transcription start
FvH4_1g29200	FvPAT5	TATA-box	ATATAA	1354	6	1360	core promoter element around -30 of transcription start
FvH4_1g29200	FvPAT5	TATA-box	TATA	1355	4	1359	core promoter element around -30 of transcription start
FvH4_1g29200	FvPAT5	TATA-box	TATAAATA	1396	8	1404	core promoter element around -30 of transcription start
FvH4_1g29200	FvPAT5	TATA-box	TATAAAT	1397	7	1404	core promoter element around -30 of transcription start
FvH4_1g29200	FvPAT5	TATA-box	TATAAA	1398	6	1404	core promoter element around -30 of transcription start
FvH4_1g29200	FvPAT5	TATA-box	TATAA	1399	5	1404	core promoter element around -30 of transcription start
FvH4_1g29200	FvPAT5	TATA-box	TATA	1400	4	1404	core promoter element around -30 of transcription start
FvH4_1g29200	FvPAT5	TATA-box	ATATAT	1415	6	1421	core promoter element around -30 of transcription start
FvH4_1g29200	FvPAT5	TATA-box	TATA	1416	4	1420	core promoter element around -30 of transcription start
FvH4_1g29200	FvPAT5	TATA-box	ATTATA	1419	6	1425	core promoter element around -30 of transcription start
FvH4_1g29200	FvPAT5	TATA-box	TATAA	1420	5	1425	core promoter element around -30 of transcription start
FvH4_1g29200	FvPAT5	TATA-box	TATA	1421	4	1425	core promoter element around -30 of transcription start
FvH4_1g29200	FvPAT5		motif_sequence	177	4		short_function
FvH4_1g29200	FvPAT5		motif_sequence	643	4		short_function
FvH4_1g29200	FvPAT5		motif_sequence	649	4		short_function
FvH4_1g29200	FvPAT5		motif_sequence	880	4		short_function
FvH4_1g29200	FvPAT5		motif_sequence	945	4		short_function
FvH4_1g29200	FvPAT5		motif_sequence	947	4		short_function
FvH4_1g29200	FvPAT5		motif_sequence	951	4		short_function
FvH4_1g29200	FvPAT5		motif_sequence	1299	4		short_function
FvH4_1g29200	FvPAT5		motif_sequence	1380	4		short_function
FvH4_1g29200	FvPAT5	MYB recognition site	CCGTTG	1432	6	1438
FvH4_1g29200	FvPAT5	MYB	TAACCA	251	6	257
FvH4_1g29200	FvPAT5	MYB	TAACCA	561	6	567
FvH4_1g29200	FvPAT5	AAGAA-motif	GAAAGAA	890	7	897
FvH4_2g10900	FvPAT6	CAAT-box	CAAT	183	4	187
FvH4_2g10900	FvPAT6	CAAT-box	CAAT	192	4	196
FvH4_2g10900	FvPAT6	CAAT-box	CAAT	279	4	283
FvH4_2g10900	FvPAT6	CAAT-box	CAAAT	325	5	330	common cis-acting element in promoter and enhancer regions
FvH4_2g10900	FvPAT6	CAAT-box	CAAT	360	4	364
FvH4_2g10900	FvPAT6	CAAT-box	CCAAT	429	5	434	common cis-acting element in promoter and enhancer regions
FvH4_2g10900	FvPAT6	CAAT-box	CCCAATTT	435	8	443	common cis-acting element in promoter and enhancer regions
FvH4_2g10900	FvPAT6	CAAT-box	CCAAT	437	5	442	common cis-acting element in promoter and enhancer regions
FvH4_2g10900	FvPAT6	CAAT-box	TGCCAAC	527	7	534	common cis-acting element in promoter and enhancer regions
FvH4_2g10900	FvPAT6	CAAT-box	CAAAT	699	5	704	common cis-acting element in promoter and enhancer regions
FvH4_2g10900	FvPAT6	CAAT-box	CAAAT	798	5	803	common cis-acting element in promoter and enhancer regions
FvH4_2g10900	FvPAT6	CAAT-box	CAAT	803	4	807
FvH4_2g10900	FvPAT6	CAAT-box	CAAAT	805	5	810	common cis-acting element in promoter and enhancer regions
FvH4_2g10900	FvPAT6	CAAT-box	CAAT	832	4	836
FvH4_2g10900	FvPAT6	CAAT-box	CAAT	1020	4	1024
FvH4_2g10900	FvPAT6	CAAT-box	CAAT	1036	4	1040
FvH4_2g10900	FvPAT6	CAAT-box	CAAT	1192	4	1196
FvH4_2g10900	FvPAT6	CAAT-box	CAAT	1210	4	1214
FvH4_2g10900	FvPAT6	CAAT-box	CAAT	1214	4	1218
FvH4_2g10900	FvPAT6	CAAT-box	CAAAT	1345	5	1350	common cis-acting element in promoter and enhancer regions
FvH4_2g10900	FvPAT6	CAAT-box	CAAAT	1415	5	1420	common cis-acting element in promoter and enhancer regions
FvH4_2g10900	FvPAT6	STRE	AGGGG	519	5	524
FvH4_2g10900	FvPAT6	ABRE3a	TACGTG	1172	6	1178
FvH4_2g10900	FvPAT6	MRE	AACCTAA	1028	7	1035	MYB binding site involved in light responsiveness
FvH4_2g10900	FvPAT6	MRE	AACCTAA	1363	7	1370	MYB binding site involved in light responsiveness
FvH4_2g10900	FvPAT6	GT1-motif	GGTTAA	473	6	479	light responsive element
FvH4_2g10900	FvPAT6	Myb	TAACTG	1309	6	1315
FvH4_2g10900	FvPAT6	Unnamed__1	CGTGG	119	5	124
FvH4_2g10900	FvPAT6	Unnamed__1	CGTGG	251	5	256
FvH4_2g10900	FvPAT6	Unnamed__1	CGTGG	1065	5	1070
FvH4_2g10900	FvPAT6	TATC-box	TATCCCA	615	7	622	cis-acting element involved in gibberellin-responsiveness
FvH4_2g10900	FvPAT6	ERE	ATTTTAAA	875	8	883
FvH4_2g10900	FvPAT6	Unnamed__4	CTCC	3	4
FvH4_2g10900	FvPAT6	Unnamed__4	CTCC	11	4
FvH4_2g10900	FvPAT6	Unnamed__4	CTCC	122	4
FvH4_2g10900	FvPAT6	Unnamed__4	CTCC	386	4
FvH4_2g10900	FvPAT6	Unnamed__4	CTCC	394	4
FvH4_2g10900	FvPAT6	Unnamed__4	CTCC	522	4
FvH4_2g10900	FvPAT6	Unnamed__4	CTCC	539	4
FvH4_2g10900	FvPAT6	Unnamed__4	CTCC	1168	4
FvH4_2g10900	FvPAT6	G-box	CACGAC	117	6	123	cis-acting regulatory element involved in light responsiveness
FvH4_2g10900	FvPAT6	G-box	TACGTG	1172	6	1178	cis-acting regulatory element involved in light responsiveness
FvH4_2g10900	FvPAT6	Box 4	ATTAAT	413	6	419	part of a conserved DNA module involved in light responsiveness
FvH4_2g10900	FvPAT6	Box 4	ATTAAT	862	6	868	part of a conserved DNA module involved in light responsiveness
FvH4_2g10900	FvPAT6	Box 4	ATTAAT	1098	6	1104	part of a conserved DNA module involved in light responsiveness
FvH4_2g10900	FvPAT6	TCA-element	CCATCTTTTT	582	9	591	cis-acting element involved in salicylic acid responsiveness
FvH4_2g10900	FvPAT6	TGACG-motif	TGACG	357	5	362	cis-acting regulatory element involved in the MeJA-responsiveness
FvH4_2g10900	FvPAT6	TGACG-motif	TGACG	515	5	520	cis-acting regulatory element involved in the MeJA-responsiveness
FvH4_2g10900	FvPAT6	TGACG-motif	TGACG	1159	5	1164	cis-acting regulatory element involved in the MeJA-responsiveness
FvH4_2g10900	FvPAT6	AT~TATA-box	TATATA	579	6	585
FvH4_2g10900	FvPAT6	ABRE	ACGTG	1173	5	1178	cis-acting element involved in the abscisic acid responsiveness
FvH4_2g10900	FvPAT6	ARE	AAACCA	556	6	562	cis-acting regulatory element essential for the anaerobic induction
FvH4_2g10900	FvPAT6	ARE	AAACCA	1141	6	1147	cis-acting regulatory element essential for the anaerobic induction
FvH4_2g10900	FvPAT6	ABRE4	CACGTA	1172	6	1178
FvH4_2g10900	FvPAT6	MYC	CATTTG	324	6	330
FvH4_2g10900	FvPAT6	MYC	CATTTG	698	6	704
FvH4_2g10900	FvPAT6	MYC	CATGTG	1433	6	1439
FvH4_2g10900	FvPAT6	WUN-motif	AAATTTCTT	1340	9	1349
FvH4_2g10900	FvPAT6	CCAAT-box	CAACGG	33	6	39	MYBHv1 binding site
FvH4_2g10900	FvPAT6	box S	AGCCACC	594	7	601
FvH4_2g10900	FvPAT6	TATA-box	TATA	63	4	67	core promoter element around -30 of transcription start
FvH4_2g10900	FvPAT6	TATA-box	TATA	161	4	165	core promoter element around -30 of transcription start
FvH4_2g10900	FvPAT6	TATA-box	ATATAT	342	6	348	core promoter element around -30 of transcription start
FvH4_2g10900	FvPAT6	TATA-box	TATA	343	4	347	core promoter element around -30 of transcription start
FvH4_2g10900	FvPAT6	TATA-box	TATA	443	4	447	core promoter element around -30 of transcription start
FvH4_2g10900	FvPAT6	TATA-box	ccTATAAAaa	577	9	586	core promoter element around -30 of transcription start
FvH4_2g10900	FvPAT6	TATA-box	TATATA	579	6	585	core promoter element around -30 of transcription start
FvH4_2g10900	FvPAT6	TATA-box	ATATAA	580	6	586	core promoter element around -30 of transcription start
FvH4_2g10900	FvPAT6	TATA-box	TATA	581	4	585	core promoter element around -30 of transcription start
FvH4_2g10900	FvPAT6	TATA-box	ATTATA	786	6	792	core promoter element around -30 of transcription start
FvH4_2g10900	FvPAT6	TATA-box	TATAA	787	5	792	core promoter element around -30 of transcription start
FvH4_2g10900	FvPAT6	TATA-box	TATA	788	4	792	core promoter element around -30 of transcription start
FvH4_2g10900	FvPAT6	TATA-box	TATA	1015	4	1019	core promoter element around -30 of transcription start
FvH4_2g10900	FvPAT6	TATA-box	TATAA	1047	5	1052	core promoter element around -30 of transcription start
FvH4_2g10900	FvPAT6	TATA-box	TATA	1048	4	1052	core promoter element around -30 of transcription start
FvH4_2g10900	FvPAT6	TATA-box	TATA	1254	4	1258	core promoter element around -30 of transcription start
FvH4_2g10900	FvPAT6	TATA-box	TATA	1321	4	1325	core promoter element around -30 of transcription start
FvH4_2g10900	FvPAT6	TATA-box	TATA	1328	4	1332	core promoter element around -30 of transcription start
FvH4_2g10900	FvPAT6	TATA-box	TACAAAA	1335	7	1342	core promoter element around -30 of transcription start
FvH4_2g10900	FvPAT6	TATA-box	ATATAA	1440	6	1446	core promoter element around -30 of transcription start
FvH4_2g10900	FvPAT6	TATA-box	TATA	1441	4	1445	core promoter element around -30 of transcription start
FvH4_2g10900	FvPAT6	TATA-box	ATATAT	1466	6	1472	core promoter element around -30 of transcription start
FvH4_2g10900	FvPAT6	TATA-box	TATA	1467	4	1471	core promoter element around -30 of transcription start
FvH4_2g10900	FvPAT6		motif_sequence	28	4		short_function
FvH4_2g10900	FvPAT6		motif_sequence	39	4		short_function
FvH4_2g10900	FvPAT6		motif_sequence	132	4		short_function
FvH4_2g10900	FvPAT6		motif_sequence	174	4		short_function
FvH4_2g10900	FvPAT6		motif_sequence	304	4		short_function
FvH4_2g10900	FvPAT6		motif_sequence	352	4		short_function
FvH4_2g10900	FvPAT6		motif_sequence	423	4		short_function
FvH4_2g10900	FvPAT6		motif_sequence	456	4		short_function
FvH4_2g10900	FvPAT6		motif_sequence	508	4		short_function
FvH4_2g10900	FvPAT6		motif_sequence	522	4		short_function
FvH4_2g10900	FvPAT6		motif_sequence	537	4		short_function
FvH4_2g10900	FvPAT6		motif_sequence	590	4		short_function
FvH4_2g10900	FvPAT6		motif_sequence	978	4		short_function
FvH4_2g10900	FvPAT6		motif_sequence	987	4		short_function
FvH4_2g10900	FvPAT6		motif_sequence	992	4		short_function
FvH4_2g10900	FvPAT6		motif_sequence	1074	4		short_function
FvH4_2g10900	FvPAT6		motif_sequence	1290	4		short_function
FvH4_2g10900	FvPAT6		motif_sequence	1432	4		short_function
FvH4_2g10900	FvPAT6	CGTCA-motif	CGTCA	357	5	362	cis-acting regulatory element involved in the MeJA-responsiveness
FvH4_2g10900	FvPAT6	CGTCA-motif	CGTCA	515	5	520	cis-acting regulatory element involved in the MeJA-responsiveness
FvH4_2g10900	FvPAT6	CGTCA-motif	CGTCA	1159	5	1164	cis-acting regulatory element involved in the MeJA-responsiveness
FvH4_2g10900	FvPAT6	MYB recognition site	CCGTTG	33	6	39
FvH4_2g10900	FvPAT6	AAGAA-motif	GAAAGAA	295	7	302
FvH4_2g10900	FvPAT6	MYB	CAACCA	530	6	536
FvH4_2g10900	FvPAT6	as-1	TGACG	357	5	362
FvH4_2g10900	FvPAT6	as-1	TGACG	515	5	520
FvH4_2g10900	FvPAT6	as-1	TGACG	1159	5	1164
FvH4_2g13200	FvPAT7	O2-site	GATGACATGG	1396	9	1405	cis-acting regulatory element involved in zein metabolism regulation
FvH4_2g13200	FvPAT7	GRA	CACTGGCCGCCC	1119	11	1130
FvH4_2g13200	FvPAT7	as-1	TGACG	210	5	215
FvH4_2g13200	FvPAT7	MYB	TAACCA	943	6	949
FvH4_2g13200	FvPAT7	MYB	TAACCA	964	6	970
FvH4_2g13200	FvPAT7	MYB	TAACCA	985	6	991
FvH4_2g13200	FvPAT7	MYB recognition site	CCGTTG	1391	6	1397
FvH4_2g13200	FvPAT7	Myc	TCTCTTA	309	7	316
FvH4_2g13200	FvPAT7	Myc	TCTCTTA	1326	7	1333
FvH4_2g13200	FvPAT7	CGTCA-motif	CGTCA	210	5	215	cis-acting regulatory element involved in the MeJA-responsiveness
FvH4_2g13200	FvPAT7		motif_sequence	338	4		short_function
FvH4_2g13200	FvPAT7		motif_sequence	355	4		short_function
FvH4_2g13200	FvPAT7		motif_sequence	376	4		short_function
FvH4_2g13200	FvPAT7		motif_sequence	410	4		short_function
FvH4_2g13200	FvPAT7		motif_sequence	426	4		short_function
FvH4_2g13200	FvPAT7		motif_sequence	562	4		short_function
FvH4_2g13200	FvPAT7		motif_sequence	601	4		short_function
FvH4_2g13200	FvPAT7		motif_sequence	1168	4		short_function
FvH4_2g13200	FvPAT7		motif_sequence	1238	4		short_function
FvH4_2g13200	FvPAT7		motif_sequence	1374	4		short_function
FvH4_2g13200	FvPAT7	TATA-box	TATAAA	52	6	58	core promoter element around -30 of transcription start
FvH4_2g13200	FvPAT7	TATA-box	TATAA	53	5	58	core promoter element around -30 of transcription start
FvH4_2g13200	FvPAT7	TATA-box	TATA	54	4	58	core promoter element around -30 of transcription start
FvH4_2g13200	FvPAT7	TATA-box	TAAAGATT	1243	8	1251	core promoter element around -30 of transcription start
FvH4_2g13200	FvPAT7	TATA-box	TATAA	1279	5	1284	core promoter element around -30 of transcription start
FvH4_2g13200	FvPAT7	TATA-box	TATA	1280	4	1284	core promoter element around -30 of transcription start
FvH4_2g13200	FvPAT7	3-AF1 binding site	TAAGAGAGGAA	281	10	291	light responsive element
FvH4_2g13200	FvPAT7	CCAAT-box	CAACGG	1391	6	1397	MYBHv1 binding site
FvH4_2g13200	FvPAT7	Sp1	GGGCGG	258	6	264	light responsive element
FvH4_2g13200	FvPAT7	MYC	CAATTG	161	6	167
FvH4_2g13200	FvPAT7	MYC	CATTTG	686	6	692
FvH4_2g13200	FvPAT7	MYC	CATTTG	1233	6	1239
FvH4_2g13200	FvPAT7	MYC	CATTTG	1255	6	1261
FvH4_2g13200	FvPAT7	WUN-motif	CAATTACAT	40	9	49
FvH4_2g13200	FvPAT7	WUN-motif	AAATTACT	1473	8	1481
FvH4_2g13200	FvPAT7	MYB-like sequence	TAACCA	943	6	949
FvH4_2g13200	FvPAT7	MYB-like sequence	TAACCA	964	6	970
FvH4_2g13200	FvPAT7	MYB-like sequence	TAACCA	985	6	991
FvH4_2g13200	FvPAT7	AP-1	TGAGTTAG	653	8	661
FvH4_2g13200	FvPAT7	ABRE4	CACGTA	358	6	364
FvH4_2g13200	FvPAT7	ARE	AAACCA	1202	6	1208	cis-acting regulatory element essential for the anaerobic induction
FvH4_2g13200	FvPAT7	ABRE	ACGTG	359	5	364	cis-acting element involved in the abscisic acid responsiveness
FvH4_2g13200	FvPAT7	WRE3	CCACCT	612	6	618
FvH4_2g13200	FvPAT7	WRE3	CCACCT	1172	6	1178
FvH4_2g13200	FvPAT7	G-box	TACGTG	358	6	364	cis-acting regulatory element involved in light responsiveness
FvH4_2g13200	FvPAT7	Box 4	ATTAAT	1338	6	1344	part of a conserved DNA module involved in light responsiveness
FvH4_2g13200	FvPAT7	TGACG-motif	TGACG	210	5	215	cis-acting regulatory element involved in the MeJA-responsiveness
FvH4_2g13200	FvPAT7	TCA-element	CCATCTTTTT	1300	9	1309	cis-acting element involved in salicylic acid responsiveness
FvH4_2g13200	FvPAT7	Unnamed__4	CTCC	111	4
FvH4_2g13200	FvPAT7	Unnamed__4	CTCC	263	4
FvH4_2g13200	FvPAT7	Unnamed__4	CTCC	266	4
FvH4_2g13200	FvPAT7	Unnamed__4	CTCC	340	4
FvH4_2g13200	FvPAT7	Unnamed__4	CTCC	385	4
FvH4_2g13200	FvPAT7	Unnamed__4	CTCC	388	4
FvH4_2g13200	FvPAT7	Unnamed__4	CTCC	453	4
FvH4_2g13200	FvPAT7	Unnamed__4	CTCC	540	4
FvH4_2g13200	FvPAT7	Unnamed__4	CTCC	543	4
FvH4_2g13200	FvPAT7	Unnamed__4	CTCC	571	4
FvH4_2g13200	FvPAT7	Unnamed__4	CTCC	574	4
FvH4_2g13200	FvPAT7	Unnamed__4	CTCC	1032	4
FvH4_2g13200	FvPAT7	Unnamed__4	CTCC	1113	4
FvH4_2g13200	FvPAT7	Unnamed__4	CTCC	1134	4
FvH4_2g13200	FvPAT7	Unnamed__4	CTCC	1471	4
FvH4_2g13200	FvPAT7	Myb	TAACTG	822	6	828
FvH4_2g13200	FvPAT7	Myb	TAACTG	939	6	945
FvH4_2g13200	FvPAT7	Myb	TAACTG	960	6	966
FvH4_2g13200	FvPAT7	Myb	TAACTG	981	6	987
FvH4_2g13200	FvPAT7	Myb	CAACTG	1431	6	1437
FvH4_2g13200	FvPAT7	Unnamed__2	CCCCGG	127	6
FvH4_2g13200	FvPAT7	Unnamed__2	CCCCGG	529	6
FvH4_2g13200	FvPAT7	MBS	CAACTG	1431	6	1437	MYB binding site involved in drought-inducibility
FvH4_2g13200	FvPAT7	ABRE3a	TACGTG	358	6	364
FvH4_2g13200	FvPAT7	CAAT-box	CAAT	45	4	49
FvH4_2g13200	FvPAT7	CAAT-box	CAAT	133	4	137
FvH4_2g13200	FvPAT7	CAAT-box	CCAAT	152	5	157	common cis-acting element in promoter and enhancer regions
FvH4_2g13200	FvPAT7	CAAT-box	CAAT	153	4	157
FvH4_2g13200	FvPAT7	CAAT-box	CAAT	161	4	165
FvH4_2g13200	FvPAT7	CAAT-box	CAAT	163	4	167
FvH4_2g13200	FvPAT7	CAAT-box	CAAT	184	4	188
FvH4_2g13200	FvPAT7	CAAT-box	CAAT	213	4	217
FvH4_2g13200	FvPAT7	CAAT-box	CAAT	254	4	258
FvH4_2g13200	FvPAT7	CAAT-box	CAAAT	687	5	692	common cis-acting element in promoter and enhancer regions
FvH4_2g13200	FvPAT7	CAAT-box	CAAAT	695	5	700	common cis-acting element in promoter and enhancer regions
FvH4_2g13200	FvPAT7	CAAT-box	CAAT	715	4	719
FvH4_2g13200	FvPAT7	CAAT-box	CAAT	722	4	726
FvH4_2g13200	FvPAT7	CAAT-box	CCAAT	736	5	741	common cis-acting element in promoter and enhancer regions
FvH4_2g13200	FvPAT7	CAAT-box	CAAAT	756	5	761	common cis-acting element in promoter and enhancer regions
FvH4_2g13200	FvPAT7	CAAT-box	CAAT	778	4	782
FvH4_2g13200	FvPAT7	CAAT-box	CAAT	787	4	791
FvH4_2g13200	FvPAT7	CAAT-box	CAAT	799	4	803
FvH4_2g13200	FvPAT7	CAAT-box	CCAAT	842	5	847	common cis-acting element in promoter and enhancer regions
FvH4_2g13200	FvPAT7	CAAT-box	CAAT	863	4	867
FvH4_2g13200	FvPAT7	CAAT-box	CCAAT	884	5	889	common cis-acting element in promoter and enhancer regions
FvH4_2g13200	FvPAT7	CAAT-box	CAAT	893	4	897
FvH4_2g13200	FvPAT7	CAAT-box	CAAT	936	4	940
FvH4_2g13200	FvPAT7	CAAT-box	CAAAT	1226	5	1231	common cis-acting element in promoter and enhancer regions
FvH4_2g13200	FvPAT7	CAAT-box	CAAAT	1234	5	1239	common cis-acting element in promoter and enhancer regions
FvH4_2g13200	FvPAT7	CAAT-box	CAAAT	1248	5	1253	common cis-acting element in promoter and enhancer regions
FvH4_2g13200	FvPAT7	CAAT-box	CAAAT	1256	5	1261	common cis-acting element in promoter and enhancer regions
FvH4_2g13200	FvPAT7	CAAT-box	CAAT	1306	4	1310
FvH4_2g13200	FvPAT7	CAAT-box	CAAT	1312	4	1316
FvH4_2g13200	FvPAT7	CAAT-box	CAAAT	1477	5	1482	common cis-acting element in promoter and enhancer regions
FvH4_2g13200	FvPAT7	CAAT-box	CAAT	1485	4	1489
FvH4_2g13200	FvPAT7	chs-CMA2a	TCACTTGA	648	8	656	part of a light responsive element
FvH4_2g13200	FvPAT7	W box	TTGACC	784	6	790
FvH4_2g13200	FvPAT7	W box	TTGACC	890	6	896
FvH4_2g13200	FvPAT7	W box	TTGACC	933	6	939
FvH4_2g13200	FvPAT7	STRE	AGGGG	23	5	28
FvH4_2g13200	FvPAT7	STRE	AGGGG	930	5	935
FvH4_2g13200	FvPAT7	STRE	AGGGG	972	5	977
FvH4_2g13200	FvPAT7	STRE	AGGGG	993	5	998
FvH4_3g35813	FvPAT8	Myb-binding site	CAACAG	990	6	996
FvH4_3g35813	FvPAT8	Unnamed__4	CTCC	322	4
FvH4_3g35813	FvPAT8	Unnamed__4	CTCC	562	4
FvH4_3g35813	FvPAT8	Unnamed__4	CTCC	1081	4
FvH4_3g35813	FvPAT8	TGA-element	AACGAC	207	6	213	auxin-responsive element
FvH4_3g35813	FvPAT8	TGACG-motif	TGACG	1472	5	1477	cis-acting regulatory element involved in the MeJA-responsiveness
FvH4_3g35813	FvPAT8	I-box	cCATATCCAAT	526	10	536	part of a light responsive element
FvH4_3g35813	FvPAT8	I-box	gGATAAGGTG	897	9	906	part of a light responsive element
FvH4_3g35813	FvPAT8	AT~TATA-box	TATATA	775	6	781
FvH4_3g35813	FvPAT8	WRE3	CCACCT	716	6	722
FvH4_3g35813	FvPAT8	CAAT-box	CAAT	17	4	21
FvH4_3g35813	FvPAT8	CAAT-box	CAAAT	224	5	229	common cis-acting element in promoter and enhancer regions
FvH4_3g35813	FvPAT8	CAAT-box	CAAT	244	4	248
FvH4_3g35813	FvPAT8	CAAT-box	CCAAT	301	5	306	common cis-acting element in promoter and enhancer regions
FvH4_3g35813	FvPAT8	CAAT-box	CAAT	302	4	306
FvH4_3g35813	FvPAT8	CAAT-box	CCAAT	373	5	378	common cis-acting element in promoter and enhancer regions
FvH4_3g35813	FvPAT8	CAAT-box	CAAT	374	4	378
FvH4_3g35813	FvPAT8	CAAT-box	CAAT	509	4	513
FvH4_3g35813	FvPAT8	CAAT-box	CCAAT	532	5	537	common cis-acting element in promoter and enhancer regions
FvH4_3g35813	FvPAT8	CAAT-box	CAAT	533	4	537
FvH4_3g35813	FvPAT8	CAAT-box	CAAT	634	4	638
FvH4_3g35813	FvPAT8	CAAT-box	CAAAT	659	5	664	common cis-acting element in promoter and enhancer regions
FvH4_3g35813	FvPAT8	CAAT-box	CAAT	732	4	736
FvH4_3g35813	FvPAT8	CAAT-box	CAAAT	813	5	818	common cis-acting element in promoter and enhancer regions
FvH4_3g35813	FvPAT8	CAAT-box	CCAAT	830	5	835	common cis-acting element in promoter and enhancer regions
FvH4_3g35813	FvPAT8	CAAT-box	CAAT	831	4	835
FvH4_3g35813	FvPAT8	CAAT-box	CAAT	837	4	841
FvH4_3g35813	FvPAT8	CAAT-box	CAAT	908	4	912
FvH4_3g35813	FvPAT8	CAAT-box	CAAT	1285	4	1289
FvH4_3g35813	FvPAT8	CAAT-box	CAAAT	1349	5	1354	common cis-acting element in promoter and enhancer regions
FvH4_3g35813	FvPAT8	CAAT-box	CAAT	1352	4	1356
FvH4_3g35813	FvPAT8	W box	TTGACC	297	6	303
FvH4_3g35813	FvPAT8	Unnamed__2	AACCTAACCT	1401	9
FvH4_3g35813	FvPAT8	MBS	CAACTG	625	6	631	MYB binding site involved in drought-inducibility
FvH4_3g35813	FvPAT8	Myb	CAACTG	625	6	631
FvH4_3g35813	FvPAT8	TATA-box	TATA	314	4	318	core promoter element around -30 of transcription start
FvH4_3g35813	FvPAT8	TATA-box	TATA	338	4	342	core promoter element around -30 of transcription start
FvH4_3g35813	FvPAT8	TATA-box	TATACA	547	6	553	core promoter element around -30 of transcription start
FvH4_3g35813	FvPAT8	TATA-box	TATA	549	4	553	core promoter element around -30 of transcription start
FvH4_3g35813	FvPAT8	TATA-box	ATATAT	774	6	780	core promoter element around -30 of transcription start
FvH4_3g35813	FvPAT8	TATA-box	TATATA	775	6	781	core promoter element around -30 of transcription start
FvH4_3g35813	FvPAT8	TATA-box	TATA	777	4	781	core promoter element around -30 of transcription start
FvH4_3g35813	FvPAT8	TATA-box	ATATAT	833	6	839	core promoter element around -30 of transcription start
FvH4_3g35813	FvPAT8	TATA-box	TATA	834	4	838	core promoter element around -30 of transcription start
FvH4_3g35813	FvPAT8	TATA-box	TACAAAA	911	7	918	core promoter element around -30 of transcription start
FvH4_3g35813	FvPAT8	TATA-box	ATATAT	975	6	981	core promoter element around -30 of transcription start
FvH4_3g35813	FvPAT8	TATA-box	TATA	976	4	980	core promoter element around -30 of transcription start
FvH4_3g35813	FvPAT8	TATA-box	TATA	1118	4	1122	core promoter element around -30 of transcription start
FvH4_3g35813	FvPAT8	TATA-box	TATAAA	1132	6	1138	core promoter element around -30 of transcription start
FvH4_3g35813	FvPAT8	TATA-box	TATAA	1133	5	1138	core promoter element around -30 of transcription start
FvH4_3g35813	FvPAT8	TATA-box	TATA	1134	4	1138	core promoter element around -30 of transcription start
FvH4_3g35813	FvPAT8	TATA-box	TACAAAA	1147	7	1154	core promoter element around -30 of transcription start
FvH4_3g35813	FvPAT8	TATA-box	TATA	1199	4	1203	core promoter element around -30 of transcription start
FvH4_3g35813	FvPAT8	TATA-box	ATATAA	1314	6	1320	core promoter element around -30 of transcription start
FvH4_3g35813	FvPAT8	TATA-box	TATA	1315	4	1319	core promoter element around -30 of transcription start
FvH4_3g35813	FvPAT8	TCCC-motif	TCTCCCT	560	7	567	part of a light responsive element
FvH4_3g35813	FvPAT8	circadian	CAAAGATATC	578	9	587	cis-acting regulatory element involved in circadian control
FvH4_3g35813	FvPAT8	LAMP-element	CTTTATCA	8	8	16	part of a light responsive element
FvH4_3g35813	FvPAT8	CGTCA-motif	CGTCA	1472	5	1477	cis-acting regulatory element involved in the MeJA-responsiveness
FvH4_3g35813	FvPAT8		motif_sequence	148	4		short_function
FvH4_3g35813	FvPAT8		motif_sequence	440	4		short_function
FvH4_3g35813	FvPAT8		motif_sequence	446	4		short_function
FvH4_3g35813	FvPAT8		motif_sequence	467	4		short_function
FvH4_3g35813	FvPAT8		motif_sequence	542	4		short_function
FvH4_3g35813	FvPAT8		motif_sequence	562	4		short_function
FvH4_3g35813	FvPAT8		motif_sequence	708	4		short_function
FvH4_3g35813	FvPAT8		motif_sequence	752	4		short_function
FvH4_3g35813	FvPAT8		motif_sequence	767	4		short_function
FvH4_3g35813	FvPAT8		motif_sequence	842	4		short_function
FvH4_3g35813	FvPAT8		motif_sequence	953	4		short_function
FvH4_3g35813	FvPAT8		motif_sequence	1009	4		short_function
FvH4_3g35813	FvPAT8		motif_sequence	1172	4		short_function
FvH4_3g35813	FvPAT8		motif_sequence	1180	4		short_function
FvH4_3g35813	FvPAT8		motif_sequence	1188	4		short_function
FvH4_3g35813	FvPAT8		motif_sequence	1457	4		short_function
FvH4_3g35813	FvPAT8	dOCT	CTCGGATC	40	8	48
FvH4_3g35813	FvPAT8	as-1	TGACG	1472	5	1477
FvH4_3g35813	FvPAT8	CAT-box	GCCACT	882	6	888	cis-acting regulatory element related to meristem expression
FvH4_3g35813	FvPAT8	MYB	CAACAG	990	6	996
FvH4_3g35813	FvPAT8	MYB	CAACCA	1242	6	1248
FvH4_3g35813	FvPAT8	LTR	CCGAAA	267	6	273	cis-acting element involved in low-temperature responsiveness
FvH4_4g22230	FvPAT9	MYC	CAATTG	754	6	760
FvH4_4g22230	FvPAT9	MYC	CATTTG	1374	6	1380
FvH4_4g22230	FvPAT9	ACE	GACACGTATG	968	9	977	cis-acting element involved in light responsiveness
FvH4_4g22230	FvPAT9	CARE	CAACTCAC	1277	8	1285
FvH4_4g22230	FvPAT9	dOCT	CTCGGATC	1060	8	1068
FvH4_4g22230	FvPAT9	MYB	CAACAG	183	6	189
FvH4_4g22230	FvPAT9	TATA-box	TATA	102	4	106	core promoter element around -30 of transcription start
FvH4_4g22230	FvPAT9	TATA-box	TACAAAA	441	7	448	core promoter element around -30 of transcription start
FvH4_4g22230	FvPAT9	TATA-box	TATA	482	4	486	core promoter element around -30 of transcription start
FvH4_4g22230	FvPAT9	TATA-box	ATATAA	496	6	502	core promoter element around -30 of transcription start
FvH4_4g22230	FvPAT9	TATA-box	TATA	497	4	501	core promoter element around -30 of transcription start
FvH4_4g22230	FvPAT9	TATA-box	TATA	566	4	570	core promoter element around -30 of transcription start
FvH4_4g22230	FvPAT9	TATA-box	ATATAT	587	6	593	core promoter element around -30 of transcription start
FvH4_4g22230	FvPAT9	TATA-box	TATATA	588	6	594	core promoter element around -30 of transcription start
FvH4_4g22230	FvPAT9	TATA-box	ATATAT	589	6	595	core promoter element around -30 of transcription start
FvH4_4g22230	FvPAT9	TATA-box	TATA	590	4	594	core promoter element around -30 of transcription start
FvH4_4g22230	FvPAT9	TATA-box	ATATAT	598	6	604	core promoter element around -30 of transcription start
FvH4_4g22230	FvPAT9	TATA-box	TATA	599	4	603	core promoter element around -30 of transcription start
FvH4_4g22230	FvPAT9	TATA-box	TATA	1016	4	1020	core promoter element around -30 of transcription start
FvH4_4g22230	FvPAT9	TATA-box	ATTATA	1430	6	1436	core promoter element around -30 of transcription start
FvH4_4g22230	FvPAT9	TATA-box	TATAA	1431	5	1436	core promoter element around -30 of transcription start
FvH4_4g22230	FvPAT9	TATA-box	TATA	1432	4	1436	core promoter element around -30 of transcription start
FvH4_4g22230	FvPAT9	TCCC-motif	TCTCCCT	873	7	880	part of a light responsive element
FvH4_4g22230	FvPAT9	circadian	CAAAGATATC	230	9	239	cis-acting regulatory element involved in circadian control
FvH4_4g22230	FvPAT9		motif_sequence	148	4		short_function
FvH4_4g22230	FvPAT9		motif_sequence	465	4		short_function
FvH4_4g22230	FvPAT9		motif_sequence	508	4		short_function
FvH4_4g22230	FvPAT9		motif_sequence	657	4		short_function
FvH4_4g22230	FvPAT9		motif_sequence	676	4		short_function
FvH4_4g22230	FvPAT9		motif_sequence	875	4		short_function
FvH4_4g22230	FvPAT9		motif_sequence	1155	4		short_function
FvH4_4g22230	FvPAT9		motif_sequence	1167	4		short_function
FvH4_4g22230	FvPAT9	Unnamed__1	CGTGG	760	5	765
FvH4_4g22230	FvPAT9	Unnamed__1	CGTGG	1087	5	1092
FvH4_4g22230	FvPAT9	GT1-motif	GGTTAA	834	6	840	light responsive element
FvH4_4g22230	FvPAT9	Myb	CAACTG	926	6	932
FvH4_4g22230	FvPAT9	TATC-box	TATCCCA	342	7	349	cis-acting element involved in gibberellin-responsiveness
FvH4_4g22230	FvPAT9	TATC-box	TATCCCA	1149	7	1156	cis-acting element involved in gibberellin-responsiveness
FvH4_4g22230	FvPAT9	CAAT-box	CAAT	59	4	63
FvH4_4g22230	FvPAT9	CAAT-box	CAAAT	61	5	66	common cis-acting element in promoter and enhancer regions
FvH4_4g22230	FvPAT9	CAAT-box	CAAT	607	4	611
FvH4_4g22230	FvPAT9	CAAT-box	CAAT	754	4	758
FvH4_4g22230	FvPAT9	CAAT-box	CAAT	756	4	760
FvH4_4g22230	FvPAT9	CAAT-box	CAAAT	850	5	855	common cis-acting element in promoter and enhancer regions
FvH4_4g22230	FvPAT9	CAAT-box	CAAAT	866	5	871	common cis-acting element in promoter and enhancer regions
FvH4_4g22230	FvPAT9	CAAT-box	CAAT	1104	4	1108
FvH4_4g22230	FvPAT9	CAAT-box	CAAAT	1231	5	1236	common cis-acting element in promoter and enhancer regions
FvH4_4g22230	FvPAT9	CAAT-box	CAAAT	1259	5	1264	common cis-acting element in promoter and enhancer regions
FvH4_4g22230	FvPAT9	CAAT-box	CAAAT	1359	5	1364	common cis-acting element in promoter and enhancer regions
FvH4_4g22230	FvPAT9	CAAT-box	CAAAT	1374	5	1379	common cis-acting element in promoter and enhancer regions
FvH4_4g22230	FvPAT9	CAAT-box	CAAT	1402	4	1406
FvH4_4g22230	FvPAT9	CAAT-box	CAAAT	1409	5	1414	common cis-acting element in promoter and enhancer regions
FvH4_4g22230	FvPAT9	CAAT-box	CAAT	1462	4	1466
FvH4_4g22230	FvPAT9	W box	TTGACC	12	6	18
FvH4_4g22230	FvPAT9	P-box	CCTTTTG	305	7	312	gibberellin-responsive element
FvH4_4g22230	FvPAT9	P-box	CCTTTTG	729	7	736	gibberellin-responsive element
FvH4_4g22230	FvPAT9	STRE	AGGGG	303	5	308
FvH4_4g22230	FvPAT9	STRE	AGGGG	1455	5	1460
FvH4_4g22230	FvPAT9	Unnamed__2	CCCCGG	1186	6
FvH4_4g22230	FvPAT9	MBS	CAACTG	926	6	932	MYB binding site involved in drought-inducibility
FvH4_4g22230	FvPAT9	ARE	AAACCA	373	6	379	cis-acting regulatory element essential for the anaerobic induction
FvH4_4g22230	FvPAT9	ARE	AAACCA	386	6	392	cis-acting regulatory element essential for the anaerobic induction
FvH4_4g22230	FvPAT9	AT~TATA-box	TATATA	588	6	594
FvH4_4g22230	FvPAT9	WRE3	CCACCT	240	6	246
FvH4_4g22230	FvPAT9	WRE3	CCACCT	316	6	322
FvH4_4g22230	FvPAT9	TCA	TCATCTTCAT	463	9	472
FvH4_4g22230	FvPAT9	Myb-binding site	CAACAG	183	6	189
FvH4_4g22230	FvPAT9	Unnamed__4	CTCC	298	4
FvH4_4g22230	FvPAT9	Unnamed__4	CTCC	533	4
FvH4_4g22230	FvPAT9	Unnamed__4	CTCC	766	4
FvH4_4g22230	FvPAT9	Unnamed__4	CTCC	782	4
FvH4_4g22230	FvPAT9	Unnamed__4	CTCC	875	4
FvH4_4g22230	FvPAT9	Unnamed__4	CTCC	946	4
FvH4_4g22230	FvPAT9	Unnamed__4	CTCC	1032	4
FvH4_4g22230	FvPAT9	Unnamed__4	CTCC	1201	4
FvH4_4g22230	FvPAT9	Unnamed__4	CTCC	1204	4
FvH4_4g22230	FvPAT9	Unnamed__4	CTCC	1228	4
FvH4_4g22230	FvPAT9	Unnamed__4	CTCC	1289	4
FvH4_4g22230	FvPAT9	ERE	ATTTCATA	592	8	600
FvH4_4g22230	FvPAT9	G-box	CACGAC	575	6	581	cis-acting regulatory element involved in light responsiveness
FvH4_4g22230	FvPAT9	TCA-element	CCATCTTTTT	117	9	126	cis-acting element involved in salicylic acid responsiveness
FvH4_4g30660	FvPAT10	P-box	CCTTTTG	258	7	265	gibberellin-responsive element
FvH4_4g30660	FvPAT10	STRE	AGGGG	1479	5	1484
FvH4_4g30660	FvPAT10	CAAT-box	CAAAT	43	5	48	common cis-acting element in promoter and enhancer regions
FvH4_4g30660	FvPAT10	CAAT-box	CAAT	140	4	144
FvH4_4g30660	FvPAT10	CAAT-box	CAAT	150	4	154
FvH4_4g30660	FvPAT10	CAAT-box	CAAT	152	4	156
FvH4_4g30660	FvPAT10	CAAT-box	CCAAT	164	5	169	common cis-acting element in promoter and enhancer regions
FvH4_4g30660	FvPAT10	CAAT-box	CAAT	165	4	169
FvH4_4g30660	FvPAT10	CAAT-box	CCAAT	184	5	189	common cis-acting element in promoter and enhancer regions
FvH4_4g30660	FvPAT10	CAAT-box	CAAAT	197	5	202	common cis-acting element in promoter and enhancer regions
FvH4_4g30660	FvPAT10	CAAT-box	CAAAT	211	5	216	common cis-acting element in promoter and enhancer regions
FvH4_4g30660	FvPAT10	CAAT-box	CAAT	253	4	257
FvH4_4g30660	FvPAT10	CAAT-box	CAAT	303	4	307
FvH4_4g30660	FvPAT10	CAAT-box	CAAT	359	4	363
FvH4_4g30660	FvPAT10	CAAT-box	CAAAT	361	5	366	common cis-acting element in promoter and enhancer regions
FvH4_4g30660	FvPAT10	CAAT-box	CAAT	482	4	486
FvH4_4g30660	FvPAT10	CAAT-box	CAAAT	492	5	497	common cis-acting element in promoter and enhancer regions
FvH4_4g30660	FvPAT10	CAAT-box	CAAT	561	4	565
FvH4_4g30660	FvPAT10	CAAT-box	CAAAT	640	5	645	common cis-acting element in promoter and enhancer regions
FvH4_4g30660	FvPAT10	CAAT-box	CAAT	696	4	700
FvH4_4g30660	FvPAT10	CAAT-box	CAAAT	700	5	705	common cis-acting element in promoter and enhancer regions
FvH4_4g30660	FvPAT10	CAAT-box	CAAAT	733	5	738	common cis-acting element in promoter and enhancer regions
FvH4_4g30660	FvPAT10	CAAT-box	CAAAT	736	5	741	common cis-acting element in promoter and enhancer regions
FvH4_4g30660	FvPAT10	CAAT-box	CAAT	749	4	753
FvH4_4g30660	FvPAT10	CAAT-box	CAAAT	751	5	756	common cis-acting element in promoter and enhancer regions
FvH4_4g30660	FvPAT10	CAAT-box	CAAAT	767	5	772	common cis-acting element in promoter and enhancer regions
FvH4_4g30660	FvPAT10	CAAT-box	CAAT	785	4	789
FvH4_4g30660	FvPAT10	CAAT-box	CAAAT	809	5	814	common cis-acting element in promoter and enhancer regions
FvH4_4g30660	FvPAT10	CAAT-box	CAAAT	855	5	860	common cis-acting element in promoter and enhancer regions
FvH4_4g30660	FvPAT10	CAAT-box	CAAT	864	4	868
FvH4_4g30660	FvPAT10	CAAT-box	CAAAT	906	5	911	common cis-acting element in promoter and enhancer regions
FvH4_4g30660	FvPAT10	CAAT-box	CAAT	909	4	913
FvH4_4g30660	FvPAT10	CAAT-box	CAAT	928	4	932
FvH4_4g30660	FvPAT10	CAAT-box	CAAAT	1041	5	1046	common cis-acting element in promoter and enhancer regions
FvH4_4g30660	FvPAT10	CAAT-box	CAAT	1077	4	1081
FvH4_4g30660	FvPAT10	CAAT-box	CAAAT	1079	5	1084	common cis-acting element in promoter and enhancer regions
FvH4_4g30660	FvPAT10	CAAT-box	CAAT	1171	4	1175
FvH4_4g30660	FvPAT10	CAAT-box	CAAT	1255	4	1259
FvH4_4g30660	FvPAT10	CAAT-box	CCAAT	1261	5	1266	common cis-acting element in promoter and enhancer regions
FvH4_4g30660	FvPAT10	CAAT-box	CAAT	1262	4	1266
FvH4_4g30660	FvPAT10	CAAT-box	CAAAT	1433	5	1438	common cis-acting element in promoter and enhancer regions
FvH4_4g30660	FvPAT10	AE-box	AGAAACAA	1459	8	1467	part of a module for light response
FvH4_4g30660	FvPAT10	Unnamed__2	AACCTAACCT	870	9
FvH4_4g30660	FvPAT10	MBS	CAACTG	652	6	658	MYB binding site involved in drought-inducibility
FvH4_4g30660	FvPAT10	MBS	CAACTG	798	6	804	MYB binding site involved in drought-inducibility
FvH4_4g30660	FvPAT10	MBS	CAACTG	1377	6	1383	MYB binding site involved in drought-inducibility
FvH4_4g30660	FvPAT10	Myb	TAACTG	323	6	329
FvH4_4g30660	FvPAT10	Myb	CAACTG	652	6	658
FvH4_4g30660	FvPAT10	Myb	CAACTG	798	6	804
FvH4_4g30660	FvPAT10	Myb	TAACTG	838	6	844
FvH4_4g30660	FvPAT10	Myb	CAACTG	1377	6	1383
FvH4_4g30660	FvPAT10	GT1-motif	GGTTAA	876	6	882	light responsive element
FvH4_4g30660	FvPAT10	MRE	AACCTAA	873	7	880	MYB binding site involved in light responsiveness
FvH4_4g30660	FvPAT10	Unnamed__4	CTCC	471	4
FvH4_4g30660	FvPAT10	Unnamed__4	CTCC	795	4
FvH4_4g30660	FvPAT10	Unnamed__4	CTCC	893	4
FvH4_4g30660	FvPAT10	Unnamed__4	CTCC	1132	4
FvH4_4g30660	FvPAT10	TCA-element	CCATCTTTTT	312	9	321	cis-acting element involved in salicylic acid responsiveness
FvH4_4g30660	FvPAT10	TCA	TCATCTTCAT	599	9	608
FvH4_4g30660	FvPAT10	TCA	TCATCTTCAT	605	10	615
FvH4_4g30660	FvPAT10	TCA	TCATCTTCAT	942	9	951
FvH4_4g30660	FvPAT10	TCA	TCATCTTCAT	1001	9	1010
FvH4_4g30660	FvPAT10	TCA	TCATCTTCAT	1007	10	1017
FvH4_4g30660	FvPAT10	TCA	TCATCTTCAT	1013	9	1022
FvH4_4g30660	FvPAT10	TCA	TCATCTTCAT	1016	9	1025
FvH4_4g30660	FvPAT10	ARE	AAACCA	966	6	972	cis-acting regulatory element essential for the anaerobic induction
FvH4_4g30660	FvPAT10	MYB-like sequence	TAACCA	186	6	192
FvH4_4g30660	FvPAT10	MYB-like sequence	TAACCA	813	6	819
FvH4_4g30660	FvPAT10	MYB-like sequence	TAACCA	870	6	876
FvH4_4g30660	FvPAT10	MYC	CAATTG	150	6	156
FvH4_4g30660	FvPAT10	MYC	CATGTG	720	6	726
FvH4_4g30660	FvPAT10	MYC	CATGTG	1216	6	1222
FvH4_4g30660	FvPAT10	MYC	CATGTG	1427	6	1433
FvH4_4g30660	FvPAT10	WUN-motif	AAATTTCTT	1366	9	1375
FvH4_4g30660	FvPAT10	box S	AGCCACC	103	7	110
FvH4_4g30660	FvPAT10	LTR	CCGAAA	505	6	511	cis-acting element involved in low-temperature responsiveness
FvH4_4g30660	FvPAT10	TATA-box	ATATAA	4	6	10	core promoter element around -30 of transcription start
FvH4_4g30660	FvPAT10	TATA-box	TATA	5	4	9	core promoter element around -30 of transcription start
FvH4_4g30660	FvPAT10	TATA-box	TATAA	23	5	28	core promoter element around -30 of transcription start
FvH4_4g30660	FvPAT10	TATA-box	TATA	24	4	28	core promoter element around -30 of transcription start
FvH4_4g30660	FvPAT10	TATA-box	TATAAAA	205	7	212	core promoter element around -30 of transcription start
FvH4_4g30660	FvPAT10	TATA-box	TATAAA	206	6	212	core promoter element around -30 of transcription start
FvH4_4g30660	FvPAT10	TATA-box	TATAA	207	5	212	core promoter element around -30 of transcription start
FvH4_4g30660	FvPAT10	TATA-box	TATA	208	4	212	core promoter element around -30 of transcription start
FvH4_4g30660	FvPAT10	TATA-box	TATACA	279	6	285	core promoter element around -30 of transcription start
FvH4_4g30660	FvPAT10	TATA-box	TATA	281	4	285	core promoter element around -30 of transcription start
FvH4_4g30660	FvPAT10	TATA-box	ATATAA	286	6	292	core promoter element around -30 of transcription start
FvH4_4g30660	FvPAT10	TATA-box	TATA	287	4	291	core promoter element around -30 of transcription start
FvH4_4g30660	FvPAT10	TATA-box	TATA	585	4	589	core promoter element around -30 of transcription start
FvH4_4g30660	FvPAT10	TATA-box	TATA	677	4	681	core promoter element around -30 of transcription start
FvH4_4g30660	FvPAT10	TATA-box	TATA	776	4	780	core promoter element around -30 of transcription start
FvH4_4g30660	FvPAT10	TATA-box	ATATAT	1064	6	1070	core promoter element around -30 of transcription start
FvH4_4g30660	FvPAT10	TATA-box	TATA	1065	4	1069	core promoter element around -30 of transcription start
FvH4_4g30660	FvPAT10	TATA-box	TATAA	1137	5	1142	core promoter element around -30 of transcription start
FvH4_4g30660	FvPAT10	TATA-box	TATA	1138	4	1142	core promoter element around -30 of transcription start
FvH4_4g30660	FvPAT10	TATA-box	TATAAAT	1291	7	1298	core promoter element around -30 of transcription start
FvH4_4g30660	FvPAT10	TATA-box	TATAAA	1292	6	1298	core promoter element around -30 of transcription start
FvH4_4g30660	FvPAT10	TATA-box	TATAA	1293	5	1298	core promoter element around -30 of transcription start
FvH4_4g30660	FvPAT10	TATA-box	TATA	1294	4	1298	core promoter element around -30 of transcription start
FvH4_4g30660	FvPAT10		motif_sequence	339	4		short_function
FvH4_4g30660	FvPAT10		motif_sequence	354	4		short_function
FvH4_4g30660	FvPAT10		motif_sequence	601	4		short_function
FvH4_4g30660	FvPAT10		motif_sequence	607	4		short_function
FvH4_4g30660	FvPAT10		motif_sequence	719	4		short_function
FvH4_4g30660	FvPAT10		motif_sequence	726	4		short_function
FvH4_4g30660	FvPAT10		motif_sequence	944	4		short_function
FvH4_4g30660	FvPAT10		motif_sequence	1009	4		short_function
FvH4_4g30660	FvPAT10		motif_sequence	1060	4		short_function
FvH4_4g30660	FvPAT10		motif_sequence	1101	4		short_function
FvH4_4g30660	FvPAT10		motif_sequence	1161	4		short_function
FvH4_4g30660	FvPAT10		motif_sequence	1215	4		short_function
FvH4_4g30660	FvPAT10		motif_sequence	1272	4		short_function
FvH4_4g30660	FvPAT10		motif_sequence	1408	4		short_function
FvH4_4g30660	FvPAT10	DRE core	GCCGAC	60	6	66
FvH4_4g30660	FvPAT10	MYB	TAACCA	186	6	192
FvH4_4g30660	FvPAT10	MYB	TAACCA	813	6	819
FvH4_4g30660	FvPAT10	MYB	TAACCA	870	6	876
FvH4_4g30660	FvPAT10	MYB	CAACCA	1124	6	1130
FvH4_4g30660	FvPAT10	TCT-motif	TCTTAC	1250	6	1256	part of a light responsive element
FvH4_5g00750	FvPAT11	WRE3	CCACCT	1273	6	1279
FvH4_5g00750	FvPAT11	TCA	TCATCTTCAT	1365	9	1374
FvH4_5g00750	FvPAT11	ABRE	ACGTG	626	5	631	cis-acting element involved in the abscisic acid responsiveness
FvH4_5g00750	FvPAT11	ABRE	ACGTG	750	5	755	cis-acting element involved in the abscisic acid responsiveness
FvH4_5g00750	FvPAT11	ABRE	ACGTG	1070	5	1075	cis-acting element involved in the abscisic acid responsiveness
FvH4_5g00750	FvPAT11	ABRE	ACGTG	1087	5	1092	cis-acting element involved in the abscisic acid responsiveness
FvH4_5g00750	FvPAT11	ARE	AAACCA	692	6	698	cis-acting regulatory element essential for the anaerobic induction
FvH4_5g00750	FvPAT11	CTAG-motif	ACTAGCAGAA	590	9	599
FvH4_5g00750	FvPAT11	CTAG-motif	ACTAGCAGAA	1023	9	1032
FvH4_5g00750	FvPAT11	E2Fb	TTTGCCGC	1292	8	1300
FvH4_5g00750	FvPAT11	GA-motif	ATAGATAA	555	8	563	part of a light responsive element
FvH4_5g00750	FvPAT11	TCA-element	CCATCTTTTT	347	9	356	cis-acting element involved in salicylic acid responsiveness
FvH4_5g00750	FvPAT11	TGA-element	AACGAC	548	6	554	auxin-responsive element
FvH4_5g00750	FvPAT11	G-box	TACGTG	626	6	632	cis-acting regulatory element involved in light responsiveness
FvH4_5g00750	FvPAT11	G-box	TACGTG	749	6	755	cis-acting regulatory element involved in light responsiveness
FvH4_5g00750	FvPAT11	G-box	CACGTC	1069	6	1075	cis-acting regulatory element involved in light responsiveness
FvH4_5g00750	FvPAT11	G-box	TACGTG	1087	6	1093	cis-acting regulatory element involved in light responsiveness
FvH4_5g00750	FvPAT11	Box 4	ATTAAT	663	6	669	part of a conserved DNA module involved in light responsiveness
FvH4_5g00750	FvPAT11	Box 4	ATTAAT	1124	6	1130	part of a conserved DNA module involved in light responsiveness
FvH4_5g00750	FvPAT11	Box 4	ATTAAT	1246	6	1252	part of a conserved DNA module involved in light responsiveness
FvH4_5g00750	FvPAT11	Unnamed__4	CTCC	355	4
FvH4_5g00750	FvPAT11	Unnamed__4	CTCC	958	4
FvH4_5g00750	FvPAT11	Unnamed__4	CTCC	961	4
FvH4_5g00750	FvPAT11	Unnamed__4	CTCC	998	4
FvH4_5g00750	FvPAT11	Unnamed__4	CTCC	1058	4
FvH4_5g00750	FvPAT11	Unnamed__4	CTCC	1111	4
FvH4_5g00750	FvPAT11	Unnamed__4	CTCC	1174	4
FvH4_5g00750	FvPAT11	Unnamed__4	CTCC	1188	4
FvH4_5g00750	FvPAT11	Unnamed__4	CTCC	1405	4
FvH4_5g00750	FvPAT11	ERE	ATTTTAAA	1458	8	1466
FvH4_5g00750	FvPAT11	Unnamed__1	CGTGG	751	5	756
FvH4_5g00750	FvPAT11	Unnamed__1	GAATTTAATTAA	1239	11	1250	60K protein binding site
FvH4_5g00750	FvPAT11	Unnamed__1	CGTGG	1263	5	1268
FvH4_5g00750	FvPAT11	Myb	CAACTG	873	6	879
FvH4_5g00750	FvPAT11	ABRE3a	TACGTG	626	6	632
FvH4_5g00750	FvPAT11	ABRE3a	TACGTG	749	6	755
FvH4_5g00750	FvPAT11	ABRE3a	TACGTG	1087	6	1093
FvH4_5g00750	FvPAT11	MBS	CAACTG	873	6	879	MYB binding site involved in drought-inducibility
FvH4_5g00750	FvPAT11	W box	TTGACC	970	6	976
FvH4_5g00750	FvPAT11	Gap-box	CAAATGAA(A/G)A	285	9	294	part of a light responsive element
FvH4_5g00750	FvPAT11	CAAT-box	CAAAT	14	5	19	common cis-acting element in promoter and enhancer regions
FvH4_5g00750	FvPAT11	CAAT-box	CAAT	114	4	118
FvH4_5g00750	FvPAT11	CAAT-box	CAAAT	232	5	237	common cis-acting element in promoter and enhancer regions
FvH4_5g00750	FvPAT11	CAAT-box	CAAAT	285	5	290	common cis-acting element in promoter and enhancer regions
FvH4_5g00750	FvPAT11	CAAT-box	CAAAT	342	5	347	common cis-acting element in promoter and enhancer regions
FvH4_5g00750	FvPAT11	CAAT-box	CAAT	360	4	364
FvH4_5g00750	FvPAT11	CAAT-box	CAAT	390	4	394
FvH4_5g00750	FvPAT11	CAAT-box	CCAAT	404	5	409	common cis-acting element in promoter and enhancer regions
FvH4_5g00750	FvPAT11	CAAT-box	CAAT	405	4	409
FvH4_5g00750	FvPAT11	CAAT-box	CAAT	457	4	461
FvH4_5g00750	FvPAT11	CAAT-box	CAAT	536	4	540
FvH4_5g00750	FvPAT11	CAAT-box	CAAT	538	4	542
FvH4_5g00750	FvPAT11	CAAT-box	CAAT	606	4	610
FvH4_5g00750	FvPAT11	CAAT-box	CAAT	661	4	665
FvH4_5g00750	FvPAT11	CAAT-box	CCAAT	670	5	675	common cis-acting element in promoter and enhancer regions
FvH4_5g00750	FvPAT11	CAAT-box	CCAAT	695	5	700	common cis-acting element in promoter and enhancer regions
FvH4_5g00750	FvPAT11	CAAT-box	CAAT	696	4	700
FvH4_5g00750	FvPAT11	CAAT-box	CAAAT	710	5	715	common cis-acting element in promoter and enhancer regions
FvH4_5g00750	FvPAT11	CAAT-box	CAAT	730	4	734
FvH4_5g00750	FvPAT11	CAAT-box	CAAT	738	4	742
FvH4_5g00750	FvPAT11	CAAT-box	CAAT	742	4	746
FvH4_5g00750	FvPAT11	CAAT-box	CAAAT	813	5	818	common cis-acting element in promoter and enhancer regions
FvH4_5g00750	FvPAT11	CAAT-box	CAAAT	856	5	861	common cis-acting element in promoter and enhancer regions
FvH4_5g00750	FvPAT11	CAAT-box	CAAAT	893	5	898	common cis-acting element in promoter and enhancer regions
FvH4_5g00750	FvPAT11	CAAT-box	CAAAT	903	5	908	common cis-acting element in promoter and enhancer regions
FvH4_5g00750	FvPAT11	CAAT-box	CAAT	929	4	933
FvH4_5g00750	FvPAT11	CAAT-box	CAAT	1163	4	1167
FvH4_5g00750	FvPAT11	CAAT-box	CCAAT	1285	5	1290	common cis-acting element in promoter and enhancer regions
FvH4_5g00750	FvPAT11	CAAT-box	CAAT	1286	4	1290
FvH4_5g00750	FvPAT11	CAAT-box	CAAAT	1375	5	1380	common cis-acting element in promoter and enhancer regions
FvH4_5g00750	FvPAT11	CAAT-box	CCAAT	1428	5	1433	common cis-acting element in promoter and enhancer regions
FvH4_5g00750	FvPAT11	CCGTCC-box	CCGTCC	1229	6	1235
FvH4_5g00750	FvPAT11	AE-box	AGAAACAA	334	8	342	part of a module for light response
FvH4_5g00750	FvPAT11	CCGTCC motif	CCGTCC	1229	6	1235
FvH4_5g00750	FvPAT11	MYB	CAACCA	17	6	23
FvH4_5g00750	FvPAT11	MYB	CAACCA	298	6	304
FvH4_5g00750	FvPAT11	MYB	TAACCA	1208	6	1214
FvH4_5g00750	FvPAT11	TCT-motif	TCTTAC	76	6	82	part of a light responsive element
FvH4_5g00750	FvPAT11	TCT-motif	TCTTAC	399	6	405	part of a light responsive element
FvH4_5g00750	FvPAT11	TCT-motif	TCTTAC	920	6	926	part of a light responsive element
FvH4_5g00750	FvPAT11	O2-site	GATGATGTGG	25	9	34	cis-acting regulatory element involved in zein metabolism regulation
FvH4_5g00750	FvPAT11	O2-site	GATGA(C/T)(A/G)TG(A/G)	617	8	625	cis-acting regulatory element involved in zein metabolism regulation
FvH4_5g00750	FvPAT11	O2-site	GATGACATGG	1133	9	1142	cis-acting regulatory element involved in zein metabolism regulation
FvH4_5g00750	FvPAT11	MYB recognition site	CCGTTG	331	6	337
FvH4_5g00750	FvPAT11		motif_sequence	59	4		short_function
FvH4_5g00750	FvPAT11		motif_sequence	214	4		short_function
FvH4_5g00750	FvPAT11		motif_sequence	442	4		short_function
FvH4_5g00750	FvPAT11		motif_sequence	615	4		short_function
FvH4_5g00750	FvPAT11		motif_sequence	787	4		short_function
FvH4_5g00750	FvPAT11		motif_sequence	1027	4		short_function
FvH4_5g00750	FvPAT11		motif_sequence	1058	4		short_function
FvH4_5g00750	FvPAT11		motif_sequence	1120	4		short_function
FvH4_5g00750	FvPAT11		motif_sequence	1169	4		short_function
FvH4_5g00750	FvPAT11		motif_sequence	1313	4		short_function
FvH4_5g00750	FvPAT11	Myc	TCTCTTA	74	7	81
FvH4_5g00750	FvPAT11	TATA-box	TATA	152	4	156	core promoter element around -30 of transcription start
FvH4_5g00750	FvPAT11	TATA-box	ATTATA	156	6	162	core promoter element around -30 of transcription start
FvH4_5g00750	FvPAT11	TATA-box	TATAA	157	5	162	core promoter element around -30 of transcription start
FvH4_5g00750	FvPAT11	TATA-box	TATA	158	4	162	core promoter element around -30 of transcription start
FvH4_5g00750	FvPAT11	TATA-box	TATA	210	4	214	core promoter element around -30 of transcription start
FvH4_5g00750	FvPAT11	TATA-box	ATATAA	543	6	549	core promoter element around -30 of transcription start
FvH4_5g00750	FvPAT11	TATA-box	TATA	544	4	548	core promoter element around -30 of transcription start
FvH4_5g00750	FvPAT11	TATA-box	TATA	554	4	558	core promoter element around -30 of transcription start
FvH4_5g00750	FvPAT11	TATA-box	ccTATAAAaa	769	9	778	core promoter element around -30 of transcription start
FvH4_5g00750	FvPAT11	TATA-box	TATA	771	4	775	core promoter element around -30 of transcription start
FvH4_5g00750	FvPAT11	TATA-box	TACAAAA	790	7	797	core promoter element around -30 of transcription start
FvH4_5g00750	FvPAT11	TATA-box	ATTATA	881	6	887	core promoter element around -30 of transcription start
FvH4_5g00750	FvPAT11	TATA-box	TATAA	882	5	887	core promoter element around -30 of transcription start
FvH4_5g00750	FvPAT11	TATA-box	TATA	883	4	887	core promoter element around -30 of transcription start
FvH4_5g00750	FvPAT11	TATA-box	ATTATA	950	6	956	core promoter element around -30 of transcription start
FvH4_5g00750	FvPAT11	TATA-box	TATAA	951	5	956	core promoter element around -30 of transcription start
FvH4_5g00750	FvPAT11	TATA-box	TATA	952	4	956	core promoter element around -30 of transcription start
FvH4_5g00750	FvPAT11	TATA-box	ATATAT	1006	6	1012	core promoter element around -30 of transcription start
FvH4_5g00750	FvPAT11	TATA-box	TATA	1007	4	1011	core promoter element around -30 of transcription start
FvH4_5g00750	FvPAT11	TATA-box	TATA	1487	4	1491	core promoter element around -30 of transcription start
FvH4_5g00750	FvPAT11	ACTCATCCT sequence	ACTCATCCT	1363	9	1372
FvH4_5g00750	FvPAT11	CCAAT-box	CAACGG	331	6	337	MYBHv1 binding site
FvH4_5g00750	FvPAT11	MYB-like sequence	TAACCA	1208	6	1214
FvH4_5g00750	FvPAT11	WUN-motif	AAATTACT	10	8	18
FvH4_5g00750	FvPAT11	MYC	CATTTG	285	6	291
FvH4_5g00750	FvPAT11	MYC	CAATTG	536	6	542
FvH4_5g00750	FvPAT11	MYC	CATGTG	1234	6	1240
FvH4_5g00750	FvPAT11	A-box	CCGTCC	1229	6	1235	cis-acting regulatory element
FvH4_5g00750	FvPAT11	ABRE4	CACGTA	626	6	632
FvH4_5g00750	FvPAT11	ABRE4	CACGTA	749	6	755
FvH4_5g00750	FvPAT11	ABRE4	CACGTA	1087	6	1093
FvH4_5g08980	FvPAT12	Myb-binding site	CAACAG	1406	6	1412
FvH4_5g08980	FvPAT12	Unnamed__4	CTCC	85	4
FvH4_5g08980	FvPAT12	Unnamed__4	CTCC	118	4
FvH4_5g08980	FvPAT12	Unnamed__4	CTCC	319	4
FvH4_5g08980	FvPAT12	Unnamed__4	CTCC	417	4
FvH4_5g08980	FvPAT12	Unnamed__4	CTCC	477	4
FvH4_5g08980	FvPAT12	Unnamed__4	CTCC	501	4
FvH4_5g08980	FvPAT12	Unnamed__4	CTCC	979	4
FvH4_5g08980	FvPAT12	Unnamed__4	CTCC	1203	4
FvH4_5g08980	FvPAT12	G-box	CACGAC	1269	6	1275	cis-acting regulatory element involved in light responsiveness
FvH4_5g08980	FvPAT12	Box 4	ATTAAT	55	6	61	part of a conserved DNA module involved in light responsiveness
FvH4_5g08980	FvPAT12	TGACG-motif	TGACG	718	5	723	cis-acting regulatory element involved in the MeJA-responsiveness
FvH4_5g08980	FvPAT12	AT~TATA-box	TATATA	45	6	51
FvH4_5g08980	FvPAT12	ARE	AAACCA	1236	6	1242	cis-acting regulatory element essential for the anaerobic induction
FvH4_5g08980	FvPAT12	ARE	AAACCA	1243	6	1249	cis-acting regulatory element essential for the anaerobic induction
FvH4_5g08980	FvPAT12	ARE	AAACCA	1486	6	1492	cis-acting regulatory element essential for the anaerobic induction
FvH4_5g08980	FvPAT12	TCA	TCATCTTCAT	679	9	688
FvH4_5g08980	FvPAT12	AE-box	AGAAACAA	1250	8	1258	part of a module for light response
FvH4_5g08980	FvPAT12	CAAT-box	CAAT	42	4	46
FvH4_5g08980	FvPAT12	CAAT-box	CAAT	152	4	156
FvH4_5g08980	FvPAT12	CAAT-box	CAAT	238	4	242
FvH4_5g08980	FvPAT12	CAAT-box	CAAAT	256	5	261	common cis-acting element in promoter and enhancer regions
FvH4_5g08980	FvPAT12	CAAT-box	CCAAT	259	5	264	common cis-acting element in promoter and enhancer regions
FvH4_5g08980	FvPAT12	CAAT-box	CAAT	384	4	388
FvH4_5g08980	FvPAT12	CAAT-box	CAAAT	391	5	396	common cis-acting element in promoter and enhancer regions
FvH4_5g08980	FvPAT12	CAAT-box	CAAT	398	4	402
FvH4_5g08980	FvPAT12	CAAT-box	CAAAT	520	5	525	common cis-acting element in promoter and enhancer regions
FvH4_5g08980	FvPAT12	CAAT-box	CCAAT	673	5	678	common cis-acting element in promoter and enhancer regions
FvH4_5g08980	FvPAT12	CAAT-box	CAAT	674	4	678
FvH4_5g08980	FvPAT12	CAAT-box	CAAAT	725	5	730	common cis-acting element in promoter and enhancer regions
FvH4_5g08980	FvPAT12	CAAT-box	CAAT	731	4	735
FvH4_5g08980	FvPAT12	CAAT-box	CCAAT	757	5	762	common cis-acting element in promoter and enhancer regions
FvH4_5g08980	FvPAT12	CAAT-box	CAAAT	778	5	783	common cis-acting element in promoter and enhancer regions
FvH4_5g08980	FvPAT12	CAAT-box	CAAT	844	4	848
FvH4_5g08980	FvPAT12	CAAT-box	CAAT	862	4	866
FvH4_5g08980	FvPAT12	CAAT-box	CAAT	964	4	968
FvH4_5g08980	FvPAT12	CAAT-box	CCAAT	966	5	971	common cis-acting element in promoter and enhancer regions
FvH4_5g08980	FvPAT12	CAAT-box	CCAAT	973	5	978	common cis-acting element in promoter and enhancer regions
FvH4_5g08980	FvPAT12	CAAT-box	CAAT	1035	4	1039
FvH4_5g08980	FvPAT12	CAAT-box	CAAT	1136	4	1140
FvH4_5g08980	FvPAT12	CAAT-box	TGCCAAC	1139	7	1146	common cis-acting element in promoter and enhancer regions
FvH4_5g08980	FvPAT12	CAAT-box	CAAT	1194	4	1198
FvH4_5g08980	FvPAT12	CAAT-box	CAAT	1199	4	1203
FvH4_5g08980	FvPAT12	CAAT-box	CAAT	1255	4	1259
FvH4_5g08980	FvPAT12	CAAT-box	CAAT	1260	4	1264
FvH4_5g08980	FvPAT12	CAAT-box	CAAAT	1290	5	1295	common cis-acting element in promoter and enhancer regions
FvH4_5g08980	FvPAT12	CAAT-box	CCAAT	1296	5	1301	common cis-acting element in promoter and enhancer regions
FvH4_5g08980	FvPAT12	CAAT-box	CAAT	1341	4	1345
FvH4_5g08980	FvPAT12	CAAT-box	CAAAT	1356	5	1361	common cis-acting element in promoter and enhancer regions
FvH4_5g08980	FvPAT12	CAAT-box	CAAAT	1490	5	1495	common cis-acting element in promoter and enhancer regions
FvH4_5g08980	FvPAT12	P-box	CCTTTTG	833	7	840	gibberellin-responsive element
FvH4_5g08980	FvPAT12	STRE	AGGGG	414	5	419
FvH4_5g08980	FvPAT12	STRE	AGGGG	1384	5	1389
FvH4_5g08980	FvPAT12	W box	TTGACC	841	6	847
FvH4_5g08980	FvPAT12	MBS	CAACTG	1409	6	1415	MYB binding site involved in drought-inducibility
FvH4_5g08980	FvPAT12	Myb	TAACTG	93	6	99
FvH4_5g08980	FvPAT12	Myb	CAACTG	1409	6	1415
FvH4_5g08980	FvPAT12	Unnamed__1	CGTGG	1186	5	1191
FvH4_5g08980	FvPAT12	TATA-box	ATATAT	44	6	50	core promoter element around -30 of transcription start
FvH4_5g08980	FvPAT12	TATA-box	TATATA	45	6	51	core promoter element around -30 of transcription start
FvH4_5g08980	FvPAT12	TATA-box	TATA	47	4	51	core promoter element around -30 of transcription start
FvH4_5g08980	FvPAT12	TATA-box	TATAAAA	537	7	544	core promoter element around -30 of transcription start
FvH4_5g08980	FvPAT12	TATA-box	TATAAA	538	6	544	core promoter element around -30 of transcription start
FvH4_5g08980	FvPAT12	TATA-box	TATAA	539	5	544	core promoter element around -30 of transcription start
FvH4_5g08980	FvPAT12	TATA-box	TATA	540	4	544	core promoter element around -30 of transcription start
FvH4_5g08980	FvPAT12	TATA-box	TACAAAA	818	7	825	core promoter element around -30 of transcription start
FvH4_5g08980	FvPAT12	TATA-box	TATAA	995	5	1000	core promoter element around -30 of transcription start
FvH4_5g08980	FvPAT12	TATA-box	TATA	996	4	1000	core promoter element around -30 of transcription start
FvH4_5g08980	FvPAT12	TATA-box	TATA	1325	4	1329	core promoter element around -30 of transcription start
FvH4_5g08980	FvPAT12	TATA-box	TAAAGATT	1342	8	1350	core promoter element around -30 of transcription start
FvH4_5g08980	FvPAT12	TATA-box	ATATAA	1470	6	1476	core promoter element around -30 of transcription start
FvH4_5g08980	FvPAT12	TATA-box	TATA	1471	4	1475	core promoter element around -30 of transcription start
FvH4_5g08980	FvPAT12	Myc	TCTCTTA	511	7	518
FvH4_5g08980	FvPAT12	LAMP-element	CTTTATCA	932	8	940	part of a light responsive element
FvH4_5g08980	FvPAT12	LAMP-element	CTTTATCA	1208	8	1216	part of a light responsive element
FvH4_5g08980	FvPAT12	LAMP-element	CTTTATCA	1345	8	1353	part of a light responsive element
FvH4_5g08980	FvPAT12		motif_sequence	32	4		short_function
FvH4_5g08980	FvPAT12		motif_sequence	421	4		short_function
FvH4_5g08980	FvPAT12		motif_sequence	516	4		short_function
FvH4_5g08980	FvPAT12		motif_sequence	546	4		short_function
FvH4_5g08980	FvPAT12		motif_sequence	623	4		short_function
FvH4_5g08980	FvPAT12		motif_sequence	681	4		short_function
FvH4_5g08980	FvPAT12		motif_sequence	750	4		short_function
FvH4_5g08980	FvPAT12		motif_sequence	815	4		short_function
FvH4_5g08980	FvPAT12		motif_sequence	866	4		short_function
FvH4_5g08980	FvPAT12		motif_sequence	878	4		short_function
FvH4_5g08980	FvPAT12		motif_sequence	1129	4		short_function
FvH4_5g08980	FvPAT12		motif_sequence	1201	4		short_function
FvH4_5g08980	FvPAT12		motif_sequence	1374	4		short_function
FvH4_5g08980	FvPAT12	CGTCA-motif	CGTCA	718	5	723	cis-acting regulatory element involved in the MeJA-responsiveness
FvH4_5g08980	FvPAT12	TCT-motif	TCTTAC	1030	6	1036	part of a light responsive element
FvH4_5g08980	FvPAT12	TATA	TATAAAAT	536	8	544
FvH4_5g08980	FvPAT12	MYB	TAACCA	277	6	283
FvH4_5g08980	FvPAT12	MYB	CAACAG	1406	6	1412
FvH4_5g08980	FvPAT12	as-1	TGACG	718	5	723
FvH4_5g08980	FvPAT12	MYC	CATGTG	77	6	83
FvH4_5g08980	FvPAT12	MYC	CATTTG	391	6	397
FvH4_5g08980	FvPAT12	MYC	CATTTG	519	6	525
FvH4_5g08980	FvPAT12	MYC	CATGTG	692	6	698
FvH4_5g08980	FvPAT12	MYC	CATGTG	879	6	885
FvH4_5g08980	FvPAT12	MYC	CAATTG	964	6	970
FvH4_5g08980	FvPAT12	MYC	CATTTG	1356	6	1362
FvH4_5g08980	FvPAT12	MYB-like sequence	TAACCA	277	6	283
FvH4_5g25830	FvPAT13	MYB	CAACAG	595	6	601
FvH4_5g25830	FvPAT13	MYB	CAACCA	833	6	839
FvH4_5g25830	FvPAT13	CAT-box	GCCACT	185	6	191	cis-acting regulatory element related to meristem expression
FvH4_5g25830	FvPAT13	CAT-box	GCCACT	270	6	276	cis-acting regulatory element related to meristem expression
FvH4_5g25830	FvPAT13	TCT-motif	TCTTAC	732	6	738	part of a light responsive element
FvH4_5g25830	FvPAT13	ABRE	ACGTG	320	5	325	cis-acting element involved in the abscisic acid responsiveness
FvH4_5g25830	FvPAT13	ABRE	ACGTG	346	5	351	cis-acting element involved in the abscisic acid responsiveness
FvH4_5g25830	FvPAT13	ABRE	ACGTG	372	5	377	cis-acting element involved in the abscisic acid responsiveness
FvH4_5g25830	FvPAT13	ABRE	ACGTG	424	5	429	cis-acting element involved in the abscisic acid responsiveness
FvH4_5g25830	FvPAT13	ABRE	ACGTG	449	5	454	cis-acting element involved in the abscisic acid responsiveness
FvH4_5g25830	FvPAT13	ABRE	ACGTG	479	5	484	cis-acting element involved in the abscisic acid responsiveness
FvH4_5g25830	FvPAT13	ABRE	ACGTG	509	5	514	cis-acting element involved in the abscisic acid responsiveness
FvH4_5g25830	FvPAT13	ABRE	ACGTG	535	5	540	cis-acting element involved in the abscisic acid responsiveness
FvH4_5g25830	FvPAT13	ABRE	ACGTG	561	5	566	cis-acting element involved in the abscisic acid responsiveness
FvH4_5g25830	FvPAT13	ABRE	ACGTG	639	5	644	cis-acting element involved in the abscisic acid responsiveness
FvH4_5g25830	FvPAT13	ABRE	ACGTG	691	5	696	cis-acting element involved in the abscisic acid responsiveness
FvH4_5g25830	FvPAT13	ABRE	ACGTG	717	5	722	cis-acting element involved in the abscisic acid responsiveness
FvH4_5g25830	FvPAT13	ABRE	ACGTG	790	5	795	cis-acting element involved in the abscisic acid responsiveness
FvH4_5g25830	FvPAT13	ABRE	ACGTG	842	5	847	cis-acting element involved in the abscisic acid responsiveness
FvH4_5g25830	FvPAT13	ABRE	ACGTG	868	5	873	cis-acting element involved in the abscisic acid responsiveness
FvH4_5g25830	FvPAT13	ABRE	ACGTG	894	5	899	cis-acting element involved in the abscisic acid responsiveness
FvH4_5g25830	FvPAT13	ABRE	ACGTG	920	5	925	cis-acting element involved in the abscisic acid responsiveness
FvH4_5g25830	FvPAT13	ABRE	ACGTG	946	5	951	cis-acting element involved in the abscisic acid responsiveness
FvH4_5g25830	FvPAT13	ABRE	ACGTG	972	5	977	cis-acting element involved in the abscisic acid responsiveness
FvH4_5g25830	FvPAT13	ABRE	ACGTG	1019	5	1024	cis-acting element involved in the abscisic acid responsiveness
FvH4_5g25830	FvPAT13	ABRE	ACGTG	1097	5	1102	cis-acting element involved in the abscisic acid responsiveness
FvH4_5g25830	FvPAT13	ABRE	ACGTG	1123	5	1128	cis-acting element involved in the abscisic acid responsiveness
FvH4_5g25830	FvPAT13	ABRE	ACGTG	1149	5	1154	cis-acting element involved in the abscisic acid responsiveness
FvH4_5g25830	FvPAT13	ABRE	ACGTG	1175	5	1180	cis-acting element involved in the abscisic acid responsiveness
FvH4_5g25830	FvPAT13	ABRE	ACGTG	1201	5	1206	cis-acting element involved in the abscisic acid responsiveness
FvH4_5g25830	FvPAT13	ABRE	ACGTG	1274	5	1279	cis-acting element involved in the abscisic acid responsiveness
FvH4_5g25830	FvPAT13	O2-site	GTTGACGTGA	857	9	866	cis-acting regulatory element involved in zein metabolism regulation
FvH4_5g25830	FvPAT13	Unnamed__4	CTCC	288	4
FvH4_5g25830	FvPAT13	Unnamed__4	CTCC	418	4
FvH4_5g25830	FvPAT13	Unnamed__4	CTCC	713	4
FvH4_5g25830	FvPAT13	Unnamed__4	CTCC	890	4
FvH4_5g25830	FvPAT13	Unnamed__4	CTCC	916	4
FvH4_5g25830	FvPAT13	Unnamed__4	CTCC	968	4
FvH4_5g25830	FvPAT13	Unnamed__4	CTCC	1119	4
FvH4_5g25830	FvPAT13	Unnamed__4	CTCC	1244	4
FvH4_5g25830	FvPAT13	TATA-box	TATAA	126	5	131	core promoter element around -30 of transcription start
FvH4_5g25830	FvPAT13	TATA-box	TATA	127	4	131	core promoter element around -30 of transcription start
FvH4_5g25830	FvPAT13	TATA-box	TATA	298	4	302	core promoter element around -30 of transcription start
FvH4_5g25830	FvPAT13	TATA-box	TATACA	1455	6	1461	core promoter element around -30 of transcription start
FvH4_5g25830	FvPAT13	TATA-box	TATA	1457	4	1461	core promoter element around -30 of transcription start
FvH4_5g25830	FvPAT13	TATA-box	TATA	1491	4	1495	core promoter element around -30 of transcription start
FvH4_5g25830	FvPAT13	Myb-binding site	CAACAG	595	6	601
FvH4_5g25830	FvPAT13		motif_sequence	181	4		short_function
FvH4_5g25830	FvPAT13		motif_sequence	398	4		short_function
FvH4_5g25830	FvPAT13		motif_sequence	418	4		short_function
FvH4_5g25830	FvPAT13		motif_sequence	738	4		short_function
FvH4_5g25830	FvPAT13		motif_sequence	1244	4		short_function
FvH4_5g25830	FvPAT13		motif_sequence	1387	4		short_function
FvH4_5g25830	FvPAT13		motif_sequence	1417	4		short_function
FvH4_5g25830	FvPAT13	AuxRR-core	GGTCCAT	236	7	243	cis-acting regulatory element involved in auxin responsiveness
FvH4_5g25830	FvPAT13	G-box	CACGTC	319	6	325	cis-acting regulatory element involved in light responsiveness
FvH4_5g25830	FvPAT13	G-box	CACGTC	345	6	351	cis-acting regulatory element involved in light responsiveness
FvH4_5g25830	FvPAT13	G-box	CACGAC	356	6	362	cis-acting regulatory element involved in light responsiveness
FvH4_5g25830	FvPAT13	G-box	CACGTC	371	6	377	cis-acting regulatory element involved in light responsiveness
FvH4_5g25830	FvPAT13	G-box	CACGTC	423	6	429	cis-acting regulatory element involved in light responsiveness
FvH4_5g25830	FvPAT13	G-box	CACGTC	448	6	454	cis-acting regulatory element involved in light responsiveness
FvH4_5g25830	FvPAT13	G-box	CACGAC	463	6	469	cis-acting regulatory element involved in light responsiveness
FvH4_5g25830	FvPAT13	G-box	CACGTC	478	6	484	cis-acting regulatory element involved in light responsiveness
FvH4_5g25830	FvPAT13	G-box	CACGTC	508	6	514	cis-acting regulatory element involved in light responsiveness
FvH4_5g25830	FvPAT13	G-box	CACGTC	534	6	540	cis-acting regulatory element involved in light responsiveness
FvH4_5g25830	FvPAT13	G-box	CACGTC	560	6	566	cis-acting regulatory element involved in light responsiveness
FvH4_5g25830	FvPAT13	G-box	CACGTC	638	6	644	cis-acting regulatory element involved in light responsiveness
FvH4_5g25830	FvPAT13	G-box	CACGTC	690	6	696	cis-acting regulatory element involved in light responsiveness
FvH4_5g25830	FvPAT13	G-box	CACGTC	716	6	722	cis-acting regulatory element involved in light responsiveness
FvH4_5g25830	FvPAT13	G-box	CACGTC	789	6	795	cis-acting regulatory element involved in light responsiveness
FvH4_5g25830	FvPAT13	G-box	CACGAC	826	6	832	cis-acting regulatory element involved in light responsiveness
FvH4_5g25830	FvPAT13	G-box	CACGTC	841	6	847	cis-acting regulatory element involved in light responsiveness
FvH4_5g25830	FvPAT13	G-box	CACGTC	867	6	873	cis-acting regulatory element involved in light responsiveness
FvH4_5g25830	FvPAT13	G-box	CACGTC	893	6	899	cis-acting regulatory element involved in light responsiveness
FvH4_5g25830	FvPAT13	G-box	CACGTC	919	6	925	cis-acting regulatory element involved in light responsiveness
FvH4_5g25830	FvPAT13	G-box	CACGTC	945	6	951	cis-acting regulatory element involved in light responsiveness
FvH4_5g25830	FvPAT13	G-box	CACGTC	971	6	977	cis-acting regulatory element involved in light responsiveness
FvH4_5g25830	FvPAT13	G-box	CACGTC	1018	6	1024	cis-acting regulatory element involved in light responsiveness
FvH4_5g25830	FvPAT13	G-box	CACGTC	1096	6	1102	cis-acting regulatory element involved in light responsiveness
FvH4_5g25830	FvPAT13	G-box	CACGTC	1122	6	1128	cis-acting regulatory element involved in light responsiveness
FvH4_5g25830	FvPAT13	G-box	CACGAC	1133	6	1139	cis-acting regulatory element involved in light responsiveness
FvH4_5g25830	FvPAT13	G-box	CACGTC	1148	6	1154	cis-acting regulatory element involved in light responsiveness
FvH4_5g25830	FvPAT13	G-box	CACGTC	1174	6	1180	cis-acting regulatory element involved in light responsiveness
FvH4_5g25830	FvPAT13	G-box	CACGTC	1200	6	1206	cis-acting regulatory element involved in light responsiveness
FvH4_5g25830	FvPAT13	G-box	CACGTC	1273	6	1279	cis-acting regulatory element involved in light responsiveness
FvH4_5g25830	FvPAT13	G-Box	TCCACATGGCA	171	10	181	cis-acting regulatory element involved in light responsiveness
FvH4_5g25830	FvPAT13	G-Box	TCCACATGGCA	544	10	554	cis-acting regulatory element involved in light responsiveness
FvH4_5g25830	FvPAT13	LTR	CCGAAA	581	6	587	cis-acting element involved in low-temperature responsiveness
FvH4_5g25830	FvPAT13	LTR	CCGAAA	1039	6	1045	cis-acting element involved in low-temperature responsiveness
FvH4_5g25830	FvPAT13	W box	TTGACC	83	6	89
FvH4_5g25830	FvPAT13	W box	TTGACC	1139	6	1145
FvH4_5g25830	FvPAT13	STRE	AGGGG	1316	5	1321
FvH4_5g25830	FvPAT13	CAAT-box	CAAT	82	4	86
FvH4_5g25830	FvPAT13	CAAT-box	CAAAT	88	5	93	common cis-acting element in promoter and enhancer regions
FvH4_5g25830	FvPAT13	CAAT-box	CAAAT	102	5	107	common cis-acting element in promoter and enhancer regions
FvH4_5g25830	FvPAT13	CAAT-box	CAAAT	151	5	156	common cis-acting element in promoter and enhancer regions
FvH4_5g25830	FvPAT13	CAAT-box	CAAT	167	4	171
FvH4_5g25830	FvPAT13	CAAT-box	CAAT	353	4	357
FvH4_5g25830	FvPAT13	CAAT-box	CAAT	1156	4	1160
FvH4_5g25830	FvPAT13	CAAT-box	CAAT	1166	4	1170
FvH4_5g25830	FvPAT13	CAAT-box	CAAAT	1307	5	1312	common cis-acting element in promoter and enhancer regions
FvH4_5g25830	FvPAT13	CAAT-box	CAAAT	1354	5	1359	common cis-acting element in promoter and enhancer regions
FvH4_5g25830	FvPAT13	CAAT-box	CAAAT	1395	5	1400	common cis-acting element in promoter and enhancer regions
FvH4_5g25830	FvPAT13	CAAT-box	CAAAT	1438	5	1443	common cis-acting element in promoter and enhancer regions
FvH4_5g25830	FvPAT13	CAAT-box	CAAT	1453	4	1457
FvH4_5g25830	FvPAT13	MYC	CATGTG	173	6	179
FvH4_6g04920	FvPAT14	AT~TATA-box	TATATA	433	6	439
FvH4_6g04920	FvPAT14	ARE	AAACCA	36	6	42	cis-acting regulatory element essential for the anaerobic induction
FvH4_6g04920	FvPAT14	ARE	AAACCA	367	6	373	cis-acting regulatory element essential for the anaerobic induction
FvH4_6g04920	FvPAT14	ARE	AAACCA	851	6	857	cis-acting regulatory element essential for the anaerobic induction
FvH4_6g04920	FvPAT14	ARE	AAACCA	1044	6	1050	cis-acting regulatory element essential for the anaerobic induction
FvH4_6g04920	FvPAT14	WRE3	CCACCT	486	6	492
FvH4_6g04920	FvPAT14	I-box	cCATATCCAAT	723	10	733	part of a light responsive element
FvH4_6g04920	FvPAT14	Box 4	ATTAAT	1244	6	1250	part of a conserved DNA module involved in light responsiveness
FvH4_6g04920	FvPAT14	TGACG-motif	TGACG	677	5	682	cis-acting regulatory element involved in the MeJA-responsiveness
FvH4_6g04920	FvPAT14	Myb-binding site	CAACAG	70	6	76
FvH4_6g04920	FvPAT14	ERE	ATTTTAAA	423	8	431
FvH4_6g04920	FvPAT14	Unnamed__4	CTCC	67	4
FvH4_6g04920	FvPAT14	Unnamed__4	CTCC	351	4
FvH4_6g04920	FvPAT14	Unnamed__4	CTCC	568	4
FvH4_6g04920	FvPAT14	Unnamed__4	CTCC	1383	4
FvH4_6g04920	FvPAT14	Myb	TAACTG	73	6	79
FvH4_6g04920	FvPAT14	Myb	CAACTG	171	6	177
FvH4_6g04920	FvPAT14	Myb	CAACTG	640	6	646
FvH4_6g04920	FvPAT14	Myb	CAACTG	1313	6	1319
FvH4_6g04920	FvPAT14	GT1-motif	GGTTAA	969	6	975	light responsive element
FvH4_6g04920	FvPAT14	GT1-motif	GGTTAA	1445	6	1451	light responsive element
FvH4_6g04920	FvPAT14	MBS	CAACTG	171	6	177	MYB binding site involved in drought-inducibility
FvH4_6g04920	FvPAT14	MBS	CAACTG	640	6	646	MYB binding site involved in drought-inducibility
FvH4_6g04920	FvPAT14	MBS	CAACTG	1313	6	1319	MYB binding site involved in drought-inducibility
FvH4_6g04920	FvPAT14	CAAT-box	CAAT	45	4	49
FvH4_6g04920	FvPAT14	CAAT-box	CAAT	116	4	120
FvH4_6g04920	FvPAT14	CAAT-box	CAAT	158	4	162
FvH4_6g04920	FvPAT14	CAAT-box	CAAT	160	4	164
FvH4_6g04920	FvPAT14	CAAT-box	CAAT	282	4	286
FvH4_6g04920	FvPAT14	CAAT-box	CAAT	305	4	309
FvH4_6g04920	FvPAT14	CAAT-box	CAAT	478	4	482
FvH4_6g04920	FvPAT14	CAAT-box	CAAAT	550	5	555	common cis-acting element in promoter and enhancer regions
FvH4_6g04920	FvPAT14	CAAT-box	CAAT	620	4	624
FvH4_6g04920	FvPAT14	CAAT-box	CAAAT	629	5	634	common cis-acting element in promoter and enhancer regions
FvH4_6g04920	FvPAT14	CAAT-box	CAAT	721	4	725
FvH4_6g04920	FvPAT14	CAAT-box	CCAAT	723	5	728	common cis-acting element in promoter and enhancer regions
FvH4_6g04920	FvPAT14	CAAT-box	CAAT	835	4	839
FvH4_6g04920	FvPAT14	CAAT-box	CAAT	869	4	873
FvH4_6g04920	FvPAT14	CAAT-box	CAAT	873	4	877
FvH4_6g04920	FvPAT14	CAAT-box	CAAAT	947	5	952	common cis-acting element in promoter and enhancer regions
FvH4_6g04920	FvPAT14	CAAT-box	CAAT	1080	4	1084
FvH4_6g04920	FvPAT14	CAAT-box	CAAAT	1086	5	1091	common cis-acting element in promoter and enhancer regions
FvH4_6g04920	FvPAT14	CAAT-box	CAAAT	1241	5	1246	common cis-acting element in promoter and enhancer regions
FvH4_6g04920	FvPAT14	CAAT-box	CAAAT	1255	5	1260	common cis-acting element in promoter and enhancer regions
FvH4_6g04920	FvPAT14	CAAT-box	CAAT	1292	4	1296
FvH4_6g04920	FvPAT14	CAAT-box	CAAT	1321	4	1325
FvH4_6g04920	FvPAT14	CAAT-box	CCAAT	1331	5	1336	common cis-acting element in promoter and enhancer regions
FvH4_6g04920	FvPAT14	CAAT-box	CAAT	1332	4	1336
FvH4_6g04920	FvPAT14	CAAT-box	CAAAT	1339	5	1344	common cis-acting element in promoter and enhancer regions
FvH4_6g04920	FvPAT14	STRE	AGGGG	744	5	749
FvH4_6g04920	FvPAT14	STRE	AGGGG	1227	5	1232
FvH4_6g04920	FvPAT14	AAGAA-motif	GAAAGAA	1054	7	1061
FvH4_6g04920	FvPAT14	MYB	CAACAG	70	6	76
FvH4_6g04920	FvPAT14	MYB	TAACCA	881	6	887
FvH4_6g04920	FvPAT14	MYB	TAACCA	968	6	974
FvH4_6g04920	FvPAT14	as-1	TGACG	677	5	682
FvH4_6g04920	FvPAT14	MYB recognition site	CCGTTG	353	6	359
FvH4_6g04920	FvPAT14	LAMP-element	CCTTATCCA	725	9	734	part of a light responsive element
FvH4_6g04920	FvPAT14		motif_sequence	137	4		short_function
FvH4_6g04920	FvPAT14		motif_sequence	151	4		short_function
FvH4_6g04920	FvPAT14		motif_sequence	214	4		short_function
FvH4_6g04920	FvPAT14		motif_sequence	257	4		short_function
FvH4_6g04920	FvPAT14		motif_sequence	574	4		short_function
FvH4_6g04920	FvPAT14		motif_sequence	576	4		short_function
FvH4_6g04920	FvPAT14		motif_sequence	763	4		short_function
FvH4_6g04920	FvPAT14		motif_sequence	1016	4		short_function
FvH4_6g04920	FvPAT14		motif_sequence	1071	4		short_function
FvH4_6g04920	FvPAT14		motif_sequence	1111	4		short_function
FvH4_6g04920	FvPAT14		motif_sequence	1133	4		short_function
FvH4_6g04920	FvPAT14		motif_sequence	1158	4		short_function
FvH4_6g04920	FvPAT14		motif_sequence	1181	4		short_function
FvH4_6g04920	FvPAT14		motif_sequence	1470	4		short_function
FvH4_6g04920	FvPAT14	CGTCA-motif	CGTCA	677	5	682	cis-acting regulatory element involved in the MeJA-responsiveness
FvH4_6g04920	FvPAT14	TATA-box	ccTATAAAaa	186	9	195	core promoter element around -30 of transcription start
FvH4_6g04920	FvPAT14	TATA-box	TATA	188	4	192	core promoter element around -30 of transcription start
FvH4_6g04920	FvPAT14	TATA-box	TATATAA	432	7	439	core promoter element around -30 of transcription start
FvH4_6g04920	FvPAT14	TATA-box	TATATA	433	6	439	core promoter element around -30 of transcription start
FvH4_6g04920	FvPAT14	TATA-box	ATATAA	434	6	440	core promoter element around -30 of transcription start
FvH4_6g04920	FvPAT14	TATA-box	TATA	435	4	439	core promoter element around -30 of transcription start
FvH4_6g04920	FvPAT14	TATA-box	TACAAAA	713	7	720	core promoter element around -30 of transcription start
FvH4_6g04920	FvPAT14	TATA-box	TATA	915	4	919	core promoter element around -30 of transcription start
FvH4_6g04920	FvPAT14	TATA-box	TATAAAA	1047	7	1054	core promoter element around -30 of transcription start
FvH4_6g04920	FvPAT14	TATA-box	TATAAA	1048	6	1054	core promoter element around -30 of transcription start
FvH4_6g04920	FvPAT14	TATA-box	TATAA	1049	5	1054	core promoter element around -30 of transcription start
FvH4_6g04920	FvPAT14	TATA-box	TATA	1050	4	1054	core promoter element around -30 of transcription start
FvH4_6g04920	FvPAT14	TATA-box	TATTTAAA	1142	8	1150	core promoter element around -30 of transcription start
FvH4_6g04920	FvPAT14	TATA-box	TATA	1288	4	1292	core promoter element around -30 of transcription start
FvH4_6g04920	FvPAT14	TATA-box	TATA	1389	4	1393	core promoter element around -30 of transcription start
FvH4_6g04920	FvPAT14	CCAAT-box	CAACGG	353	6	359	MYBHv1 binding site
FvH4_6g04920	FvPAT14	MYC	CAATTG	158	6	164
FvH4_6g04920	FvPAT14	MYC	CATGTG	584	6	590
FvH4_6g04920	FvPAT14	MYC	CATGTG	586	6	592
FvH4_6g04920	FvPAT14	MYC	CAATTG	721	6	727
FvH4_6g04920	FvPAT14	MYC	CATTTG	946	6	952
FvH4_6g04920	FvPAT14	MYB-like sequence	TAACCA	881	6	887
FvH4_6g04920	FvPAT14	MYB-like sequence	TAACCA	968	6	974
FvH4_6g13410	FvPAT15	GARE-motif	TCTGTTG	1387	7	1394	gibberellin-responsive element
FvH4_6g13410	FvPAT15	O2-site	GATGA(C/T)(A/G)TG(A/G)	350	8	358	cis-acting regulatory element involved in zein metabolism regulation
FvH4_6g13410	FvPAT15	O2-site	GATGATGTGG	497	9	506	cis-acting regulatory element involved in zein metabolism regulation
FvH4_6g13410	FvPAT15	TATA	TATAAAAT	381	8	389
FvH4_6g13410	FvPAT15	MYB	CAACCA	201	6	207
FvH4_6g13410	FvPAT15	MYB	CAACAG	1388	6	1394
FvH4_6g13410	FvPAT15	as-1	TGACG	1020	5	1025
FvH4_6g13410	FvPAT15	TCCC-motif	TCTCCCT	609	7	616	part of a light responsive element
FvH4_6g13410	FvPAT15	GATA-motif	GATAGGA	1192	7	1199	part of a light responsive element
FvH4_6g13410	FvPAT15	TATA-box	ATATAA	111	6	117	core promoter element around -30 of transcription start
FvH4_6g13410	FvPAT15	TATA-box	TATA	112	4	116	core promoter element around -30 of transcription start
FvH4_6g13410	FvPAT15	TATA-box	ATATAT	121	6	127	core promoter element around -30 of transcription start
FvH4_6g13410	FvPAT15	TATA-box	TATATA	122	6	128	core promoter element around -30 of transcription start
FvH4_6g13410	FvPAT15	TATA-box	ATATAA	123	6	129	core promoter element around -30 of transcription start
FvH4_6g13410	FvPAT15	TATA-box	TATA	124	4	128	core promoter element around -30 of transcription start
FvH4_6g13410	FvPAT15	TATA-box	ATATAA	380	6	386	core promoter element around -30 of transcription start
FvH4_6g13410	FvPAT15	TATA-box	TATA	381	4	385	core promoter element around -30 of transcription start
FvH4_6g13410	FvPAT15	TATA-box	ATATAT	1137	6	1143	core promoter element around -30 of transcription start
FvH4_6g13410	FvPAT15	TATA-box	TATATA	1138	6	1144	core promoter element around -30 of transcription start
FvH4_6g13410	FvPAT15	TATA-box	ATATAA	1139	6	1145	core promoter element around -30 of transcription start
FvH4_6g13410	FvPAT15	TATA-box	TATA	1140	4	1144	core promoter element around -30 of transcription start
FvH4_6g13410	FvPAT15	TATA-box	ATATAA	1162	6	1168	core promoter element around -30 of transcription start
FvH4_6g13410	FvPAT15	TATA-box	TATA	1163	4	1167	core promoter element around -30 of transcription start
FvH4_6g13410	FvPAT15	TATA-box	ccTATAAAaa	1193	9	1202	core promoter element around -30 of transcription start
FvH4_6g13410	FvPAT15	TATA-box	TATA	1423	4	1427	core promoter element around -30 of transcription start
FvH4_6g13410	FvPAT15	Myc	TCTCTTA	171	7	178
FvH4_6g13410	FvPAT15	DRE core	GCCGAC	13	6	19
FvH4_6g13410	FvPAT15	DRE core	GCCGAC	800	6	806
FvH4_6g13410	FvPAT15		motif_sequence	36	4		short_function
FvH4_6g13410	FvPAT15		motif_sequence	366	4		short_function
FvH4_6g13410	FvPAT15		motif_sequence	428	4		short_function
FvH4_6g13410	FvPAT15		motif_sequence	465	4		short_function
FvH4_6g13410	FvPAT15		motif_sequence	485	4		short_function
FvH4_6g13410	FvPAT15		motif_sequence	577	4		short_function
FvH4_6g13410	FvPAT15		motif_sequence	611	4		short_function
FvH4_6g13410	FvPAT15		motif_sequence	950	4		short_function
FvH4_6g13410	FvPAT15		motif_sequence	982	4		short_function
FvH4_6g13410	FvPAT15		motif_sequence	1035	4		short_function
FvH4_6g13410	FvPAT15		motif_sequence	1348	4		short_function
FvH4_6g13410	FvPAT15		motif_sequence	1449	4		short_function
FvH4_6g13410	FvPAT15	CGTCA-motif	CGTCA	1020	5	1025	cis-acting regulatory element involved in the MeJA-responsiveness
FvH4_6g13410	FvPAT15	box S	AGCCACC	443	7	450
FvH4_6g13410	FvPAT15	Sp1	GGGCGG	582	6	588	light responsive element
FvH4_6g13410	FvPAT15	LTR	CCGAAA	491	6	497	cis-acting element involved in low-temperature responsiveness
FvH4_6g13410	FvPAT15	LTR	CCGAAA	743	6	749	cis-acting element involved in low-temperature responsiveness
FvH4_6g13410	FvPAT15	LTR	CCGAAA	1359	6	1365	cis-acting element involved in low-temperature responsiveness
FvH4_6g13410	FvPAT15	ABRE4	CACGTA	1032	6	1038
FvH4_6g13410	FvPAT15	MYC	CATTTG	926	6	932
FvH4_6g13410	FvPAT15	I-box	gGATAAGGTG	1095	9	1104	part of a light responsive element
FvH4_6g13410	FvPAT15	AT~TATA-box	TATATA	122	6	128
FvH4_6g13410	FvPAT15	AT~TATA-box	TATATA	1138	6	1144
FvH4_6g13410	FvPAT15	ABRE	ACGTG	1032	5	1037	cis-acting element involved in the abscisic acid responsiveness
FvH4_6g13410	FvPAT15	ARE	AAACCA	240	6	246	cis-acting regulatory element essential for the anaerobic induction
FvH4_6g13410	FvPAT15	ARE	AAACCA	1056	6	1062	cis-acting regulatory element essential for the anaerobic induction
FvH4_6g13410	FvPAT15	ARE	AAACCA	1083	6	1089	cis-acting regulatory element essential for the anaerobic induction
FvH4_6g13410	FvPAT15	TGA-box	TGACGTAA	1017	8	1025	part of an auxin-responsive element
FvH4_6g13410	FvPAT15	TCA	TCATCTTCAT	364	9	373
FvH4_6g13410	FvPAT15	TCA	TCATCTTCAT	388	9	397
FvH4_6g13410	FvPAT15	WRE3	CCACCT	1094	6	1100
FvH4_6g13410	FvPAT15	Myb-binding site	CAACAG	1388	6	1394
FvH4_6g13410	FvPAT15	Unnamed__4	CTCC	41	4
FvH4_6g13410	FvPAT15	Unnamed__4	CTCC	64	4
FvH4_6g13410	FvPAT15	Unnamed__4	CTCC	302	4
FvH4_6g13410	FvPAT15	Unnamed__4	CTCC	320	4
FvH4_6g13410	FvPAT15	Unnamed__4	CTCC	324	4
FvH4_6g13410	FvPAT15	Unnamed__4	CTCC	430	4
FvH4_6g13410	FvPAT15	Unnamed__4	CTCC	455	4
FvH4_6g13410	FvPAT15	Unnamed__4	CTCC	467	4
FvH4_6g13410	FvPAT15	Unnamed__4	CTCC	558	4
FvH4_6g13410	FvPAT15	Unnamed__4	CTCC	588	4
FvH4_6g13410	FvPAT15	Unnamed__4	CTCC	611	4
FvH4_6g13410	FvPAT15	Unnamed__4	CTCC	640	4
FvH4_6g13410	FvPAT15	Unnamed__4	CTCC	668	4
FvH4_6g13410	FvPAT15	Unnamed__4	CTCC	918	4
FvH4_6g13410	FvPAT15	Unnamed__4	CTCC	1326	4
FvH4_6g13410	FvPAT15	G-box	TACGTG	1032	6	1038	cis-acting regulatory element involved in light responsiveness
FvH4_6g13410	FvPAT15	TGACG-motif	TGACG	1020	5	1025	cis-acting regulatory element involved in the MeJA-responsiveness
FvH4_6g13410	FvPAT15	TGA-element	AACGAC	710	6	716	auxin-responsive element
FvH4_6g13410	FvPAT15	TGA-element	AACGAC	716	6	722	auxin-responsive element
FvH4_6g13410	FvPAT15	Box III	atCATTTTCACt	1260	11	1271	protein binding site
FvH4_6g13410	FvPAT15	Unnamed__1	CGTGG	832	5	837
FvH4_6g13410	FvPAT15	CAAT-box	CAAT	164	4	168
FvH4_6g13410	FvPAT15	CAAT-box	CAAT	218	4	222
FvH4_6g13410	FvPAT15	CAAT-box	CAAAT	244	5	249	common cis-acting element in promoter and enhancer regions
FvH4_6g13410	FvPAT15	CAAT-box	CAAT	250	4	254
FvH4_6g13410	FvPAT15	CAAT-box	CAAT	263	4	267
FvH4_6g13410	FvPAT15	CAAT-box	CAAAT	290	5	295	common cis-acting element in promoter and enhancer regions
FvH4_6g13410	FvPAT15	CAAT-box	CAAT	521	4	525
FvH4_6g13410	FvPAT15	CAAT-box	CAAAT	686	5	691	common cis-acting element in promoter and enhancer regions
FvH4_6g13410	FvPAT15	CAAT-box	CAAAT	927	5	932	common cis-acting element in promoter and enhancer regions
FvH4_6g13410	FvPAT15	CAAT-box	CAAT	979	4	983
FvH4_6g13410	FvPAT15	CAAT-box	CAAT	1065	4	1069
FvH4_6g13410	FvPAT15	CAAT-box	CAAAT	1123	5	1128	common cis-acting element in promoter and enhancer regions
FvH4_6g13410	FvPAT15	CAAT-box	CAAT	1131	4	1135
FvH4_6g13410	FvPAT15	CAAT-box	CAAAT	1218	5	1223	common cis-acting element in promoter and enhancer regions
FvH4_6g13410	FvPAT15	CAAT-box	CAAT	1225	4	1229
FvH4_6g13410	FvPAT15	CAAT-box	CAAAT	1246	5	1251	common cis-acting element in promoter and enhancer regions
FvH4_6g13410	FvPAT15	CAAT-box	CAAT	1374	4	1378
FvH4_6g13410	FvPAT15	CAAT-box	CAAT	1495	4	1499
FvH4_6g13410	FvPAT15	W box	TTGACC	869	6	875
FvH4_6g13410	FvPAT15	ABRE3a	TACGTG	1032	6	1038
FvH4_6g14950	FvPAT16	GT1-motif	GGTTAA	253	6	259	light responsive element
FvH4_6g14950	FvPAT16	GT1-motif	GGTTAA	889	6	895	light responsive element
FvH4_6g14950	FvPAT16	Myb	CAACTG	558	6	564
FvH4_6g14950	FvPAT16	Myb	TAACTG	1438	6	1444
FvH4_6g14950	FvPAT16	MRE	AACCTAA	39	7	46	MYB binding site involved in light responsiveness
FvH4_6g14950	FvPAT16	STRE	AGGGG	755	5	760
FvH4_6g14950	FvPAT16	STRE	AGGGG	948	5	953
FvH4_6g14950	FvPAT16	STRE	AGGGG	1167	5	1172
FvH4_6g14950	FvPAT16	AE-box	AGAAACAA	90	8	98	part of a module for light response
FvH4_6g14950	FvPAT16	AE-box	AGAAACTT	645	8	653	part of a module for light response
FvH4_6g14950	FvPAT16	CAAT-box	CAAT	7	4	11
FvH4_6g14950	FvPAT16	CAAT-box	CAAT	32	4	36
FvH4_6g14950	FvPAT16	CAAT-box	CAAAT	47	5	52	common cis-acting element in promoter and enhancer regions
FvH4_6g14950	FvPAT16	CAAT-box	CCAAT	150	5	155	common cis-acting element in promoter and enhancer regions
FvH4_6g14950	FvPAT16	CAAT-box	CAAT	151	4	155
FvH4_6g14950	FvPAT16	CAAT-box	CAAT	158	4	162
FvH4_6g14950	FvPAT16	CAAT-box	CAAT	163	4	167
FvH4_6g14950	FvPAT16	CAAT-box	CAAT	317	4	321
FvH4_6g14950	FvPAT16	CAAT-box	CCAAT	329	5	334	common cis-acting element in promoter and enhancer regions
FvH4_6g14950	FvPAT16	CAAT-box	CAAT	330	4	334
FvH4_6g14950	FvPAT16	CAAT-box	CAAAT	504	5	509	common cis-acting element in promoter and enhancer regions
FvH4_6g14950	FvPAT16	CAAT-box	CAAT	510	4	514
FvH4_6g14950	FvPAT16	CAAT-box	CAAT	665	4	669
FvH4_6g14950	FvPAT16	CAAT-box	CCAAT	688	5	693	common cis-acting element in promoter and enhancer regions
FvH4_6g14950	FvPAT16	CAAT-box	CAAT	689	4	693
FvH4_6g14950	FvPAT16	CAAT-box	CAAT	875	4	879
FvH4_6g14950	FvPAT16	CAAT-box	CAAAT	953	5	958	common cis-acting element in promoter and enhancer regions
FvH4_6g14950	FvPAT16	CAAT-box	CAAAT	983	5	988	common cis-acting element in promoter and enhancer regions
FvH4_6g14950	FvPAT16	CAAT-box	CCAAT	1043	5	1048	common cis-acting element in promoter and enhancer regions
FvH4_6g14950	FvPAT16	CAAT-box	CAAT	1198	4	1202
FvH4_6g14950	FvPAT16	CAAT-box	CAAAT	1218	5	1223	common cis-acting element in promoter and enhancer regions
FvH4_6g14950	FvPAT16	CAAT-box	CCAAT	1273	5	1278	common cis-acting element in promoter and enhancer regions
FvH4_6g14950	FvPAT16	CAAT-box	CAAT	1274	4	1278
FvH4_6g14950	FvPAT16	CAAT-box	CAAT	1394	4	1398
FvH4_6g14950	FvPAT16	CAAT-box	CAAT	1458	4	1462
FvH4_6g14950	FvPAT16	CAAT-box	CAAT	1497	4	1501
FvH4_6g14950	FvPAT16	ABRE3a	TACGTG	111	6	117
FvH4_6g14950	FvPAT16	MBS	CAACTG	558	6	564	MYB binding site involved in drought-inducibility
FvH4_6g14950	FvPAT16	Unnamed__2	AACCTAACCT	39	9
FvH4_6g14950	FvPAT16	CTAG-motif	ACTAGCAGAA	122	9	131
FvH4_6g14950	FvPAT16	WRE3	CCACCT	141	6	147
FvH4_6g14950	FvPAT16	ARE	AAACCA	275	6	281	cis-acting regulatory element essential for the anaerobic induction
FvH4_6g14950	FvPAT16	ARE	AAACCA	397	6	403	cis-acting regulatory element essential for the anaerobic induction
FvH4_6g14950	FvPAT16	ARE	AAACCA	1059	6	1065	cis-acting regulatory element essential for the anaerobic induction
FvH4_6g14950	FvPAT16	ARE	AAACCA	1345	6	1351	cis-acting regulatory element essential for the anaerobic induction
FvH4_6g14950	FvPAT16	ARE	AAACCA	1400	6	1406	cis-acting regulatory element essential for the anaerobic induction
FvH4_6g14950	FvPAT16	ABRE	ACGTG	112	5	117	cis-acting element involved in the abscisic acid responsiveness
FvH4_6g14950	FvPAT16	ABRE	CGTACGTGCA	696	9	705	cis-acting element involved in the abscisic acid responsiveness
FvH4_6g14950	FvPAT16	Unnamed__4	CTCC	271	4
FvH4_6g14950	FvPAT16	Unnamed__4	CTCC	322	4
FvH4_6g14950	FvPAT16	Unnamed__4	CTCC	373	4
FvH4_6g14950	FvPAT16	Unnamed__4	CTCC	515	4
FvH4_6g14950	FvPAT16	Unnamed__4	CTCC	614	4
FvH4_6g14950	FvPAT16	Unnamed__4	CTCC	627	4
FvH4_6g14950	FvPAT16	Unnamed__4	CTCC	900	4
FvH4_6g14950	FvPAT16	Unnamed__4	CTCC	932	4
FvH4_6g14950	FvPAT16	Unnamed__4	CTCC	1013	4
FvH4_6g14950	FvPAT16	Unnamed__4	CTCC	1054	4
FvH4_6g14950	FvPAT16	Unnamed__4	CTCC	1096	4
FvH4_6g14950	FvPAT16	Unnamed__4	CTCC	1431	4
FvH4_6g14950	FvPAT16	Myb-binding site	CAACAG	769	6	775
FvH4_6g14950	FvPAT16	TGA-element	AACGAC	221	6	227	auxin-responsive element
FvH4_6g14950	FvPAT16	TGA-element	AACGAC	228	6	234	auxin-responsive element
FvH4_6g14950	FvPAT16	TGA-element	AACGAC	280	6	286	auxin-responsive element
FvH4_6g14950	FvPAT16	TCA-element	CCATCTTTTT	413	9	422	cis-acting element involved in salicylic acid responsiveness
FvH4_6g14950	FvPAT16	TGACG-motif	TGACG	1114	5	1119	cis-acting regulatory element involved in the MeJA-responsiveness
FvH4_6g14950	FvPAT16	G-box	TACGTG	111	6	117	cis-acting regulatory element involved in light responsiveness
FvH4_6g14950	FvPAT16	chs-Unit 1 m1	ACCTAACCCGC	911	10	921	part of a light responsive element
FvH4_6g14950	FvPAT16	Sp1	GGGCGG	622	6	628	light responsive element
FvH4_6g14950	FvPAT16	LTR	CCGAAA	26	6	32	cis-acting element involved in low-temperature responsiveness
FvH4_6g14950	FvPAT16	LTR	CCGAAA	896	6	902	cis-acting element involved in low-temperature responsiveness
FvH4_6g14950	FvPAT16	LTR	CCGAAA	1342	6	1348	cis-acting element involved in low-temperature responsiveness
FvH4_6g14950	FvPAT16	ABRE4	CACGTA	111	6	117
FvH4_6g14950	FvPAT16	MYB-like sequence	TAACCA	43	6	49
FvH4_6g14950	FvPAT16	MYB-like sequence	TAACCA	209	6	215
FvH4_6g14950	FvPAT16	WUN-motif	CAATTACAT	151	9	160
FvH4_6g14950	FvPAT16	MYC	CATGTG	1070	6	1076
FvH4_6g14950	FvPAT16	MYB	TAACCA	43	6	49
FvH4_6g14950	FvPAT16	MYB	TAACCA	209	6	215
FvH4_6g14950	FvPAT16	MYB	CAACAG	769	6	775
FvH4_6g14950	FvPAT16	MYB	CAACCA	1000	6	1006
FvH4_6g14950	FvPAT16	as-1	TGACG	1114	5	1119
FvH4_6g14950	FvPAT16	AAGAA-motif	gGTAAAGAAA	919	9	928
FvH4_6g14950	FvPAT16	AAGAA-motif	gGTAAAGAAA	1355	9	1364
FvH4_6g14950	FvPAT16	AAGAA-motif	GAAAGAA	1418	7	1425
FvH4_6g14950	FvPAT16	GARE-motif	TCTGTTG	768	7	775	gibberellin-responsive element
FvH4_6g14950	FvPAT16	TCT-motif	TCTTAC	1447	6	1453	part of a light responsive element
FvH4_6g14950	FvPAT16	circadian	CAAAGATATC	731	9	740	cis-acting regulatory element involved in circadian control
FvH4_6g14950	FvPAT16	GCN4_motif	TGAGTCA	549	7	556	cis-regulatory element involved in endosperm expression
FvH4_6g14950	FvPAT16	TATA-box	ATATAT	131	6	137	core promoter element around -30 of transcription start
FvH4_6g14950	FvPAT16	TATA-box	TATA	132	4	136	core promoter element around -30 of transcription start
FvH4_6g14950	FvPAT16	TATA-box	ccTATAAAaa	342	9	351	core promoter element around -30 of transcription start
FvH4_6g14950	FvPAT16	TATA-box	ATTATA	384	6	390	core promoter element around -30 of transcription start
FvH4_6g14950	FvPAT16	TATA-box	TATAA	385	5	390	core promoter element around -30 of transcription start
FvH4_6g14950	FvPAT16	TATA-box	TATA	386	4	390	core promoter element around -30 of transcription start
FvH4_6g14950	FvPAT16	TATA-box	TACATAAA	974	8	982	core promoter element around -30 of transcription start
FvH4_6g14950	FvPAT16	TATA-box	ATATAA	1276	6	1282	core promoter element around -30 of transcription start
FvH4_6g14950	FvPAT16	TATA-box	TATA	1277	4	1281	core promoter element around -30 of transcription start
FvH4_6g14950	FvPAT16	TATA-box	TACAAAA	1450	7	1457	core promoter element around -30 of transcription start
FvH4_6g14950	FvPAT16		motif_sequence	137	4		short_function
FvH4_6g14950	FvPAT16		motif_sequence	717	4		short_function
FvH4_6g14950	FvPAT16		motif_sequence	818	4		short_function
FvH4_6g14950	FvPAT16		motif_sequence	857	4		short_function
FvH4_6g14950	FvPAT16		motif_sequence	920	4		short_function
FvH4_6g14950	FvPAT16		motif_sequence	977	4		short_function
FvH4_6g14950	FvPAT16		motif_sequence	1008	4		short_function
FvH4_6g14950	FvPAT16		motif_sequence	1036	4		short_function
FvH4_6g14950	FvPAT16		motif_sequence	1052	4		short_function
FvH4_6g14950	FvPAT16		motif_sequence	1071	4		short_function
FvH4_6g14950	FvPAT16		motif_sequence	1211	4		short_function
FvH4_6g14950	FvPAT16		motif_sequence	1318	4		short_function
FvH4_6g14950	FvPAT16	CGTCA-motif	CGTCA	1114	5	1119	cis-acting regulatory element involved in the MeJA-responsiveness
FvH4_6g39520	FvPAT17	Myc	TCTCTTA	1210	7	1217
FvH4_6g39520	FvPAT17		motif_sequence	345	4		short_function
FvH4_6g39520	FvPAT17		motif_sequence	1065	4		short_function
FvH4_6g39520	FvPAT17		motif_sequence	1202	4		short_function
FvH4_6g39520	FvPAT17		motif_sequence	1256	4		short_function
FvH4_6g39520	FvPAT17		motif_sequence	1407	4		short_function
FvH4_6g39520	FvPAT17	CGTCA-motif	CGTCA	27	5	32	cis-acting regulatory element involved in the MeJA-responsiveness
FvH4_6g39520	FvPAT17	CGTCA-motif	CGTCA	594	5	599	cis-acting regulatory element involved in the MeJA-responsiveness
FvH4_6g39520	FvPAT17	CGTCA-motif	CGTCA	963	5	968	cis-acting regulatory element involved in the MeJA-responsiveness
FvH4_6g39520	FvPAT17	CGTCA-motif	CGTCA	1195	5	1200	cis-acting regulatory element involved in the MeJA-responsiveness
FvH4_6g39520	FvPAT17	TATA-box	TATATA	107	6	113	core promoter element around -30 of transcription start
FvH4_6g39520	FvPAT17	TATA-box	ATATAA	108	6	114	core promoter element around -30 of transcription start
FvH4_6g39520	FvPAT17	TATA-box	TATA	109	4	113	core promoter element around -30 of transcription start
FvH4_6g39520	FvPAT17	TATA-box	ATTATA	184	6	190	core promoter element around -30 of transcription start
FvH4_6g39520	FvPAT17	TATA-box	TATAA	185	5	190	core promoter element around -30 of transcription start
FvH4_6g39520	FvPAT17	TATA-box	TATA	186	4	190	core promoter element around -30 of transcription start
FvH4_6g39520	FvPAT17	TATA-box	TATA	205	4	209	core promoter element around -30 of transcription start
FvH4_6g39520	FvPAT17	TATA-box	ATATAA	382	6	388	core promoter element around -30 of transcription start
FvH4_6g39520	FvPAT17	TATA-box	TATA	383	4	387	core promoter element around -30 of transcription start
FvH4_6g39520	FvPAT17	TATA-box	TATA	401	4	405	core promoter element around -30 of transcription start
FvH4_6g39520	FvPAT17	TATA-box	TATA	496	4	500	core promoter element around -30 of transcription start
FvH4_6g39520	FvPAT17	TATA-box	TATAA	540	5	545	core promoter element around -30 of transcription start
FvH4_6g39520	FvPAT17	TATA-box	TATA	541	4	545	core promoter element around -30 of transcription start
FvH4_6g39520	FvPAT17	TATA-box	TATTTAAA	703	8	711	core promoter element around -30 of transcription start
FvH4_6g39520	FvPAT17	TATA-box	TATAA	724	5	729	core promoter element around -30 of transcription start
FvH4_6g39520	FvPAT17	TATA-box	TATA	725	4	729	core promoter element around -30 of transcription start
FvH4_6g39520	FvPAT17	TATA-box	TACAAAA	855	7	862	core promoter element around -30 of transcription start
FvH4_6g39520	FvPAT17	TATA-box	TATA	908	4	912	core promoter element around -30 of transcription start
FvH4_6g39520	FvPAT17	TATA-box	TATAA	936	5	941	core promoter element around -30 of transcription start
FvH4_6g39520	FvPAT17	TATA-box	TATA	937	4	941	core promoter element around -30 of transcription start
FvH4_6g39520	FvPAT17	TATA-box	ATATAA	1126	6	1132	core promoter element around -30 of transcription start
FvH4_6g39520	FvPAT17	TATA-box	TATA	1127	4	1131	core promoter element around -30 of transcription start
FvH4_6g39520	FvPAT17	TATA-box	TACAAAA	1287	7	1294	core promoter element around -30 of transcription start
FvH4_6g39520	FvPAT17	GCN4_motif	TGAGTCA	481	7	488	cis-regulatory element involved in endosperm expression
FvH4_6g39520	FvPAT17	AAGAA-motif	GAAAGAA	1420	7	1427
FvH4_6g39520	FvPAT17	O2-site	GATGACATGG	634	9	643	cis-acting regulatory element involved in zein metabolism regulation
FvH4_6g39520	FvPAT17	O2-site	GATGA(C/T)(A/G)TG(A/G)	967	8	975	cis-acting regulatory element involved in zein metabolism regulation
FvH4_6g39520	FvPAT17	MYB	CAACCA	23	6	29
FvH4_6g39520	FvPAT17	MYB	TAACCA	111	6	117
FvH4_6g39520	FvPAT17	MYB	CAACCA	227	6	233
FvH4_6g39520	FvPAT17	MYB	TAACCA	337	6	343
FvH4_6g39520	FvPAT17	MYB	CAACCA	390	6	396
FvH4_6g39520	FvPAT17	MYB	TAACCA	537	6	543
FvH4_6g39520	FvPAT17	MYB	TAACCA	583	6	589
FvH4_6g39520	FvPAT17	MYB	CAACAG	665	6	671
FvH4_6g39520	FvPAT17	as-1	TGACG	27	5	32
FvH4_6g39520	FvPAT17	as-1	TGACG	594	5	599
FvH4_6g39520	FvPAT17	as-1	TGACG	963	5	968
FvH4_6g39520	FvPAT17	as-1	TGACG	1195	5	1200
FvH4_6g39520	FvPAT17	MYB-like sequence	TAACCA	111	6	117
FvH4_6g39520	FvPAT17	MYB-like sequence	TAACCA	337	6	343
FvH4_6g39520	FvPAT17	MYB-like sequence	TAACCA	537	6	543
FvH4_6g39520	FvPAT17	MYB-like sequence	TAACCA	583	6	589
FvH4_6g39520	FvPAT17	LTR	CCGAAA	885	6	891	cis-acting element involved in low-temperature responsiveness
FvH4_6g39520	FvPAT17	Box 4	ATTAAT	1466	6	1472	part of a conserved DNA module involved in light responsiveness
FvH4_6g39520	FvPAT17	G-box	CACGTC	592	6	598	cis-acting regulatory element involved in light responsiveness
FvH4_6g39520	FvPAT17	G-box	CACGTC	777	6	783	cis-acting regulatory element involved in light responsiveness
FvH4_6g39520	FvPAT17	TCA-element	CCATCTTTTT	357	9	366	cis-acting element involved in salicylic acid responsiveness
FvH4_6g39520	FvPAT17	TGACG-motif	TGACG	27	5	32	cis-acting regulatory element involved in the MeJA-responsiveness
FvH4_6g39520	FvPAT17	TGACG-motif	TGACG	594	5	599	cis-acting regulatory element involved in the MeJA-responsiveness
FvH4_6g39520	FvPAT17	TGACG-motif	TGACG	963	5	968	cis-acting regulatory element involved in the MeJA-responsiveness
FvH4_6g39520	FvPAT17	TGACG-motif	TGACG	1195	5	1200	cis-acting regulatory element involved in the MeJA-responsiveness
FvH4_6g39520	FvPAT17	TGA-element	AACGAC	975	6	981	auxin-responsive element
FvH4_6g39520	FvPAT17	AT-rich element	ATAGAAATCAA	900	10	910	binding site of AT-rich DNA binding protein (ATBP-1)
FvH4_6g39520	FvPAT17	Myb-binding site	CAACAG	665	6	671
FvH4_6g39520	FvPAT17	ERE	ATTTTAAA	362	8	370
FvH4_6g39520	FvPAT17	Unnamed__4	CTCC	294	4
FvH4_6g39520	FvPAT17	Unnamed__4	CTCC	347	4
FvH4_6g39520	FvPAT17	Unnamed__4	CTCC	355	4
FvH4_6g39520	FvPAT17	Unnamed__4	CTCC	375	4
FvH4_6g39520	FvPAT17	Unnamed__4	CTCC	532	4
FvH4_6g39520	FvPAT17	Unnamed__4	CTCC	1204	4
FvH4_6g39520	FvPAT17	Unnamed__4	CTCC	1407	4
FvH4_6g39520	FvPAT17	AT~TATA-box	TATATA	107	6	113
FvH4_6g39520	FvPAT17	AACA_motif	TAACAAACTCCA	531	11	542	involved in endosperm-specific negative expression
FvH4_6g39520	FvPAT17	ABRE	ACGTG	592	5	597	cis-acting element involved in the abscisic acid responsiveness
FvH4_6g39520	FvPAT17	ABRE	ACGTG	758	5	763	cis-acting element involved in the abscisic acid responsiveness
FvH4_6g39520	FvPAT17	ABRE	ACGTG	778	5	783	cis-acting element involved in the abscisic acid responsiveness
FvH4_6g39520	FvPAT17	ARE	AAACCA	599	6	605	cis-acting regulatory element essential for the anaerobic induction
FvH4_6g39520	FvPAT17	ARE	AAACCA	754	6	760	cis-acting regulatory element essential for the anaerobic induction
FvH4_6g39520	FvPAT17	ARE	AAACCA	1303	6	1309	cis-acting regulatory element essential for the anaerobic induction
FvH4_6g39520	FvPAT17	CAAT-box	CAAT	38	4	42
FvH4_6g39520	FvPAT17	CAAT-box	CAAT	76	4	80
FvH4_6g39520	FvPAT17	CAAT-box	CAAT	94	4	98
FvH4_6g39520	FvPAT17	CAAT-box	CAAT	136	4	140
FvH4_6g39520	FvPAT17	CAAT-box	CCAAT	169	5	174	common cis-acting element in promoter and enhancer regions
FvH4_6g39520	FvPAT17	CAAT-box	CAAT	170	4	174
FvH4_6g39520	FvPAT17	CAAT-box	CAAAT	231	5	236	common cis-acting element in promoter and enhancer regions
FvH4_6g39520	FvPAT17	CAAT-box	CAAT	268	4	272
FvH4_6g39520	FvPAT17	CAAT-box	CAAT	320	4	324
FvH4_6g39520	FvPAT17	CAAT-box	CCAAT	327	5	332	common cis-acting element in promoter and enhancer regions
FvH4_6g39520	FvPAT17	CAAT-box	CCAAT	349	5	354	common cis-acting element in promoter and enhancer regions
FvH4_6g39520	FvPAT17	CAAT-box	CAAT	350	4	354
FvH4_6g39520	FvPAT17	CAAT-box	CAAT	454	4	458
FvH4_6g39520	FvPAT17	CAAT-box	CAAAT	465	5	470	common cis-acting element in promoter and enhancer regions
FvH4_6g39520	FvPAT17	CAAT-box	CAAT	514	4	518
FvH4_6g39520	FvPAT17	CAAT-box	CAACCAACTCC	532	10	542	common cis-acting element in promoter and enhancer regions
FvH4_6g39520	FvPAT17	CAAT-box	CAAAT	554	5	559	common cis-acting element in promoter and enhancer regions
FvH4_6g39520	FvPAT17	CAAT-box	CAAT	653	4	657
FvH4_6g39520	FvPAT17	CAAT-box	CAAAT	687	5	692	common cis-acting element in promoter and enhancer regions
FvH4_6g39520	FvPAT17	CAAT-box	CAAT	894	4	898
FvH4_6g39520	FvPAT17	CAAT-box	CAAT	1013	4	1017
FvH4_6g39520	FvPAT17	CAAT-box	CAAAT	1061	5	1066	common cis-acting element in promoter and enhancer regions
FvH4_6g39520	FvPAT17	CAAT-box	CAAAT	1077	5	1082	common cis-acting element in promoter and enhancer regions
FvH4_6g39520	FvPAT17	CAAT-box	CAAT	1233	4	1237
FvH4_6g39520	FvPAT17	AC-I	(T/C)C(T/C)(C/T)ACC(T/C)ACC	1479	8.5	1487.5
FvH4_6g39520	FvPAT17	AC-I	(T/C)C(T/C)(C/T)ACC(T/C)ACC	1483	8.5	1491.5
FvH4_6g39520	FvPAT17	G-Box	CACGTT	758	6	764	cis-acting regulatory element involved in light responsiveness
FvH4_6g39520	FvPAT17	TC-rich repeats	ATTCTCTAAC	505	9	514	cis-acting element involved in defense and stress responsiveness
FvH4_6g39520	FvPAT17	Unnamed__1	CGTGG	757	5	762
FvH4_6g53970	FvPAT18	MYC	CATGTG	398	6	404
FvH4_6g53970	FvPAT18	MYC	CATTTG	810	6	816
FvH4_6g53970	FvPAT18	ABRE4	CACGTA	1211	6	1217
FvH4_6g53970	FvPAT18	chs-CMA1a	TTACTTAA	1478	8	1486	part of a light responsive element
FvH4_6g53970	FvPAT18	MYB	CAACCA	864	6	870
FvH4_6g53970	FvPAT18	as-1	TGACG	437	5	442
FvH4_6g53970	FvPAT18	as-1	TGACG	761	5	766
FvH4_6g53970	FvPAT18	TCT-motif	TCTTAC	592	6	598	part of a light responsive element
FvH4_6g53970	FvPAT18	TCT-motif	TCTTAC	1134	6	1140	part of a light responsive element
FvH4_6g53970	FvPAT18	TCT-motif	TCTTAC	1482	6	1488	part of a light responsive element
FvH4_6g53970	FvPAT18	CAG-motif	GAAAGGCAGAC	386	10	396	part of a light response element
FvH4_6g53970	FvPAT18		motif_sequence	40	4		short_function
FvH4_6g53970	FvPAT18		motif_sequence	81	4		short_function
FvH4_6g53970	FvPAT18		motif_sequence	326	4		short_function
FvH4_6g53970	FvPAT18		motif_sequence	425	4		short_function
FvH4_6g53970	FvPAT18		motif_sequence	618	4		short_function
FvH4_6g53970	FvPAT18		motif_sequence	1016	4		short_function
FvH4_6g53970	FvPAT18		motif_sequence	1037	4		short_function
FvH4_6g53970	FvPAT18		motif_sequence	1298	4		short_function
FvH4_6g53970	FvPAT18		motif_sequence	1326	4		short_function
FvH4_6g53970	FvPAT18	CGTCA-motif	CGTCA	437	5	442	cis-acting regulatory element involved in the MeJA-responsiveness
FvH4_6g53970	FvPAT18	CGTCA-motif	CGTCA	761	5	766	cis-acting regulatory element involved in the MeJA-responsiveness
FvH4_6g53970	FvPAT18	Myc	TCTCTTA	1179	7	1186
FvH4_6g53970	FvPAT18	TATA-box	TATAAA	299	6	305	core promoter element around -30 of transcription start
FvH4_6g53970	FvPAT18	TATA-box	TATAA	300	5	305	core promoter element around -30 of transcription start
FvH4_6g53970	FvPAT18	TATA-box	TATA	301	4	305	core promoter element around -30 of transcription start
FvH4_6g53970	FvPAT18	TATA-box	TATATA	348	6	354	core promoter element around -30 of transcription start
FvH4_6g53970	FvPAT18	TATA-box	ATATAT	349	6	355	core promoter element around -30 of transcription start
FvH4_6g53970	FvPAT18	TATA-box	TATATA	350	6	356	core promoter element around -30 of transcription start
FvH4_6g53970	FvPAT18	TATA-box	ATATAT	351	6	357	core promoter element around -30 of transcription start
FvH4_6g53970	FvPAT18	TATA-box	TATA	352	4	356	core promoter element around -30 of transcription start
FvH4_6g53970	FvPAT18	TATA-box	ATATAT	371	6	377	core promoter element around -30 of transcription start
FvH4_6g53970	FvPAT18	TATA-box	TATATA	372	6	378	core promoter element around -30 of transcription start
FvH4_6g53970	FvPAT18	TATA-box	ATATAT	373	6	379	core promoter element around -30 of transcription start
FvH4_6g53970	FvPAT18	TATA-box	TATATA	374	6	380	core promoter element around -30 of transcription start
FvH4_6g53970	FvPAT18	TATA-box	TATA	376	4	380	core promoter element around -30 of transcription start
FvH4_6g53970	FvPAT18	TATA-box	ATATAT	493	6	499	core promoter element around -30 of transcription start
FvH4_6g53970	FvPAT18	TATA-box	TATATA	494	6	500	core promoter element around -30 of transcription start
FvH4_6g53970	FvPAT18	TATA-box	ATATAT	495	6	501	core promoter element around -30 of transcription start
FvH4_6g53970	FvPAT18	TATA-box	TATA	496	4	500	core promoter element around -30 of transcription start
FvH4_6g53970	FvPAT18	TATA-box	TACAAAA	692	7	699	core promoter element around -30 of transcription start
FvH4_6g53970	FvPAT18	TATA-box	ATATAT	773	6	779	core promoter element around -30 of transcription start
FvH4_6g53970	FvPAT18	TATA-box	TATATA	774	6	780	core promoter element around -30 of transcription start
FvH4_6g53970	FvPAT18	TATA-box	TATA	776	4	780	core promoter element around -30 of transcription start
FvH4_6g53970	FvPAT18	TATA-box	ATATAT	803	6	809	core promoter element around -30 of transcription start
FvH4_6g53970	FvPAT18	TATA-box	TATA	804	4	808	core promoter element around -30 of transcription start
FvH4_6g53970	FvPAT18	TATA-box	TATATA	858	6	864	core promoter element around -30 of transcription start
FvH4_6g53970	FvPAT18	TATA-box	ATATAT	859	6	865	core promoter element around -30 of transcription start
FvH4_6g53970	FvPAT18	TATA-box	TATA	860	4	864	core promoter element around -30 of transcription start
FvH4_6g53970	FvPAT18	TATA-box	TATA	889	4	893	core promoter element around -30 of transcription start
FvH4_6g53970	FvPAT18	TATA-box	TATAA	1204	5	1209	core promoter element around -30 of transcription start
FvH4_6g53970	FvPAT18	TATA-box	TATA	1205	4	1209	core promoter element around -30 of transcription start
FvH4_6g53970	FvPAT18	TATA-box	TATAAA	1253	6	1259	core promoter element around -30 of transcription start
FvH4_6g53970	FvPAT18	TATA-box	TATAA	1254	5	1259	core promoter element around -30 of transcription start
FvH4_6g53970	FvPAT18	TATA-box	TATA	1255	4	1259	core promoter element around -30 of transcription start
FvH4_6g53970	FvPAT18	TC-rich repeats	ATTCTCTAAC	147	9	156	cis-acting element involved in defense and stress responsiveness
FvH4_6g53970	FvPAT18	TC-rich repeats	GTTTTCTTAC	1134	9	1143	cis-acting element involved in defense and stress responsiveness
FvH4_6g53970	FvPAT18	TC-rich repeats	ATTCTCTAAC	1389	9	1398	cis-acting element involved in defense and stress responsiveness
FvH4_6g53970	FvPAT18	MRE	AACCTAA	1414	7	1421	MYB binding site involved in light responsiveness
FvH4_6g53970	FvPAT18	G-Box	CACGTG	156	6	162	cis-acting regulatory element involved in light responsiveness
FvH4_6g53970	FvPAT18	ABRE3a	TACGTG	1211	6	1217
FvH4_6g53970	FvPAT18	P-box	CCTTTTG	709	7	716	gibberellin-responsive element
FvH4_6g53970	FvPAT18	CAAT-box	CAAAT	68	5	73	common cis-acting element in promoter and enhancer regions
FvH4_6g53970	FvPAT18	CAAT-box	CAAT	103	4	107
FvH4_6g53970	FvPAT18	CAAT-box	CAAAT	359	5	364	common cis-acting element in promoter and enhancer regions
FvH4_6g53970	FvPAT18	CAAT-box	CAAAT	416	5	421	common cis-acting element in promoter and enhancer regions
FvH4_6g53970	FvPAT18	CAAT-box	CCAAT	422	5	427	common cis-acting element in promoter and enhancer regions
FvH4_6g53970	FvPAT18	CAAT-box	CAAT	423	4	427
FvH4_6g53970	FvPAT18	CAAT-box	CAAT	440	4	444
FvH4_6g53970	FvPAT18	CAAT-box	CAAAT	556	5	561	common cis-acting element in promoter and enhancer regions
FvH4_6g53970	FvPAT18	CAAT-box	CAAT	728	4	732
FvH4_6g53970	FvPAT18	CAAT-box	CAAT	801	4	805
FvH4_6g53970	FvPAT18	CAAT-box	CAAAT	811	5	816	common cis-acting element in promoter and enhancer regions
FvH4_6g53970	FvPAT18	CAAT-box	CAAT	816	4	820
FvH4_6g53970	FvPAT18	CAAT-box	CAAT	839	4	843
FvH4_6g53970	FvPAT18	CAAT-box	CCAAT	845	5	850	common cis-acting element in promoter and enhancer regions
FvH4_6g53970	FvPAT18	CAAT-box	CAAT	958	4	962
FvH4_6g53970	FvPAT18	CAAT-box	CAAT	1002	4	1006
FvH4_6g53970	FvPAT18	CAAT-box	CAAT	1014	4	1018
FvH4_6g53970	FvPAT18	CAAT-box	CAAT	1030	4	1034
FvH4_6g53970	FvPAT18	CAAT-box	CAAT	1035	4	1039
FvH4_6g53970	FvPAT18	CAAT-box	CAAAT	1050	5	1055	common cis-acting element in promoter and enhancer regions
FvH4_6g53970	FvPAT18	CAAT-box	CAAT	1080	4	1084
FvH4_6g53970	FvPAT18	CAAT-box	CAAT	1107	4	1111
FvH4_6g53970	FvPAT18	CAAT-box	CCAAT	1218	5	1223	common cis-acting element in promoter and enhancer regions
FvH4_6g53970	FvPAT18	CAAT-box	CAAT	1219	4	1223
FvH4_6g53970	FvPAT18	CAAT-box	CAAAT	1248	5	1253	common cis-acting element in promoter and enhancer regions
FvH4_6g53970	FvPAT18	CAAT-box	CAAT	1268	4	1272
FvH4_6g53970	FvPAT18	CAAT-box	CAAAT	1403	5	1408	common cis-acting element in promoter and enhancer regions
FvH4_6g53970	FvPAT18	CAAT-box	CAAT	1492	4	1496
FvH4_6g53970	FvPAT18	AT~TATA-box	TATATA	348	6	354
FvH4_6g53970	FvPAT18	AT~TATA-box	TATATA	350	6	356
FvH4_6g53970	FvPAT18	AT~TATA-box	TATATA	372	6	378
FvH4_6g53970	FvPAT18	AT~TATA-box	TATATA	374	6	380
FvH4_6g53970	FvPAT18	AT~TATA-box	TATATA	494	6	500
FvH4_6g53970	FvPAT18	AT~TATA-box	TATATA	774	6	780
FvH4_6g53970	FvPAT18	AT~TATA-box	TATATA	858	6	864
FvH4_6g53970	FvPAT18	ABRE	CACGTG	156	6	162	cis-acting element involved in the abscisic acid responsiveness
FvH4_6g53970	FvPAT18	ABRE	ACGTG	157	5	162	cis-acting element involved in the abscisic acid responsiveness
FvH4_6g53970	FvPAT18	ABRE	ACGTG	1211	5	1216	cis-acting element involved in the abscisic acid responsiveness
FvH4_6g53970	FvPAT18	ARE	AAACCA	189	6	195	cis-acting regulatory element essential for the anaerobic induction
FvH4_6g53970	FvPAT18	I-box	cCATATCCAAT	845	10	855	part of a light responsive element
FvH4_6g53970	FvPAT18	TGACG-motif	TGACG	437	5	442	cis-acting regulatory element involved in the MeJA-responsiveness
FvH4_6g53970	FvPAT18	TGACG-motif	TGACG	761	5	766	cis-acting regulatory element involved in the MeJA-responsiveness
FvH4_6g53970	FvPAT18	TCA-element	CCATCTTTTT	467	9	476	cis-acting element involved in salicylic acid responsiveness
[truncated: 373 more rows]

## Sheet: Table S3
Table S3 TFs analysis of the 21 FvPATs identified in this study
Family	gene ID	gene number	start	stop	score	p-value	q-value	matched sequence
ERF	FvH4_1g02030	FvPAT1	1266	1285	11.9077	2.03e-05	0.0898	CTACTACGTCATCACCTTCA
ERF	FvH4_1g02030	FvPAT1	945	959	10.2923	9.23e-05	0.367	GGTTGTCGATGAAGG
ERF	FvH4_1g02030	FvPAT1	945	959	7.76812	9.35e-05	0.172	GGTTGTCGATGAAGG
ERF	FvH4_1g10780	FvPAT2	277	286	11.134	5.33e-05	0.457	AACCGCCCAT
ERF	FvH4_1g10780	FvPAT2	989	1001	11.1692	7.71e-05	0.644	GGATGTCGGTTTT
ERF	FvH4_1g26210	FvPAT3	718	738	14.5217	3.18e-06	0.0658	GTCTCTGAAGCTGGTGGCGGA
ERF	FvH4_1g26210	FvPAT3	641	661	13.5507	4.58e-06	0.0946	CCTCCCCCGCCCCCAACAATG
ERF	FvH4_1g26210	FvPAT3	639	658	14.1077	5.32e-06	0.049	CCCCTCCCCCGCCCCCAACA
ERF	FvH4_1g26210	FvPAT3	568	577	13.4091	1.23e-05	0.387	CGCTGCACCC
ERF	FvH4_1g26210	FvPAT3	724	738	12.1077	2.05e-05	0.152	GAAGCTGGTGGCGGA
ERF	FvH4_1g26210	FvPAT3	725	739	10.8	2.17e-05	0.193	AAGCTGGTGGCGGAT
ERF	FvH4_1g26210	FvPAT3	724	738	12.0769	2.24e-05	0.114	GAAGCTGGTGGCGGA
ERF	FvH4_1g26210	FvPAT3	720	740	9.73913	2.7e-05	0.14	GATCCGCCACCAGCTTCAGAG
ERF	FvH4_1g26210	FvPAT3	69	89	8.01429	2.92e-05	0.12	ACCACCAGCCCAGTCGCCCTC
ERF	FvH4_1g26210	FvPAT3	718	738	7.8	3.2e-05	0.124	TCCGCCACCAGCTTCAGAGAC
ERF	FvH4_1g26210	FvPAT3	1356	1365	11.5361	3.47e-05	0.457	GACCGACCAA
ERF	FvH4_1g26210	FvPAT3	720	738	10.2154	4.11e-05	0.172	CTCTGAAGCTGGTGGCGGA
ERF	FvH4_1g26210	FvPAT3	723	741	10.2	4.14e-05	0.172	TGAAGCTGGTGGCGGATCT
ERF	FvH4_1g26210	FvPAT3	719	746	7.26154	4.18e-05	0.303	TTCGAAGATCCGCCACCAGCTTCAGAGA
ERF	FvH4_1g26210	FvPAT3	723	737	9.66154	4.9e-05	0.152	CCGCCACCAGCTTCA
ERF	FvH4_1g26210	FvPAT3	723	743	7.88406	5.78e-05	0.211	GAAGATCCGCCACCAGCTTCA
ERF	FvH4_1g26210	FvPAT3	634	654	6.31429	5.87e-05	0.158	ATGCCCCCCTCCCCCGCCCCC
ERF	FvH4_1g26210	FvPAT3	729	743	9.15385	6.16e-05	0.163	GAAGATCCGCCACCA
ERF	FvH4_1g26210	FvPAT3	728	742	7.73846	6.22e-05	0.352	CTGGTGGCGGATCTT
ERF	FvH4_1g26210	FvPAT3	638	665	5.64615	6.57e-05	0.303	CCCCCTCCCCCGCCCCCAACAATGTTGA
ERF	FvH4_1g26210	FvPAT3	718	738	8.41538	7.58e-05	0.248	TCCGCCACCAGCTTCAGAGAC
ERF	FvH4_1g26210	FvPAT3	730	740	8.32308	7.98e-05	0.288	GATCCGCCACC
ERF	FvH4_1g26210	FvPAT3	69	83	9.32308	8.2e-05	0.177	GACTGGGCTGGTGGT
ERF	FvH4_1g26210	FvPAT3	640	660	5.44286	8.29e-05	0.183	CCCTCCCCCGCCCCCAACAAT
ERF	FvH4_1g26210	FvPAT3	729	743	8.27692	8.96e-05	0.273	GAAGATCCGCCACCA
ERF	FvH4_1g26210	FvPAT3	635	654	7.96923	9.52e-05	0.37	TGCCCCCCTCCCCCGCCCCC
ERF	FvH4_1g28800	FvPAT4	283	303	12.8857	3.24e-06	0.058	GCTTCCACCATCTCCGGCGAC
ERF	FvH4_1g28800	FvPAT4	285	299	14.8769	5.24e-06	0.222	CCACCATCTCCGGCG
ERF	FvH4_1g28800	FvPAT4	280	300	13.5797	5.33e-06	0.0826	GAGGTCGCCGGAGATGGTGGA
ERF	FvH4_1g28800	FvPAT4	285	304	14.0462	5.53e-06	0.049	TGCTTCCACCATCTCCGGCG
ERF	FvH4_1g28800	FvPAT4	37	57	13.6	6.65e-06	0.103	TCCTCCGCCGAAGAGAACGAC
ERF	FvH4_1g28800	FvPAT4	37	55	13.4154	8.21e-06	0.0767	CGTTCTCTTCGGCGGAGGA
ERF	FvH4_1g28800	FvPAT4	285	303	13.3231	8.63e-06	0.0767	CGCCGGAGATGGTGGAAGC
ERF	FvH4_1g28800	FvPAT4	220	233	14.2308	9e-06	0.187	GAGGTCGGAGGAGA
ERF	FvH4_1g28800	FvPAT4	286	300	13.5385	9.57e-06	0.152	GCCGGAGATGGTGGA
ERF	FvH4_1g28800	FvPAT4	311	325	14.2308	1e-05	0.312	CTTCGTCGGTGACCT
ERF	FvH4_1g28800	FvPAT4	286	300	13.4462	1.06e-05	0.11	GCCGGAGATGGTGGA
ERF	FvH4_1g28800	FvPAT4	313	327	13.8462	1.08e-05	0.178	TCCTTCGTCGGTGAC
ERF	FvH4_1g28800	FvPAT4	127	134	13.4271	1.4e-05	0.366	CCGCCGCA
ERF	FvH4_1g28800	FvPAT4	314	333	13.3077	1.45e-05	0.181	TCACCGACGAAGGATCTGTG
ERF	FvH4_1g28800	FvPAT4	283	302	13.1692	1.5e-05	0.155	GTCGCCGGAGATGGTGGAAG
ERF	FvH4_1g28800	FvPAT4	35	49	11.8923	1.92e-05	0.201	ATTCCTCCGCCGAAG
ERF	FvH4_1g28800	FvPAT4	280	300	8.95714	1.95e-05	0.093	TCCACCATCTCCGGCGACCTC
ERF	FvH4_1g28800	FvPAT4	36	50	10.9846	2.02e-05	0.193	TCTTCGGCGGAGGAA
ERF	FvH4_1g28800	FvPAT4	285	305	9.95652	2.46e-05	0.14	TTGCTTCCACCATCTCCGGCG
ERF	FvH4_1g28800	FvPAT4	282	302	9.88406	2.54e-05	0.14	CTTCCACCATCTCCGGCGACC
ERF	FvH4_1g28800	FvPAT4	313	325	13.1385	2.58e-05	0.404	CTTCGTCGGTGAC
ERF	FvH4_1g28800	FvPAT4	282	301	11.4769	2.6e-05	0.0898	TTCCACCATCTCCGGCGACC
ERF	FvH4_1g28800	FvPAT4	127	134	12.7757	2.69e-05	1	CCGCCGCA
ERF	FvH4_1g28800	FvPAT4	123	137	10.4462	2.69e-05	0.336	GTACCGCCGCAAGTG
ERF	FvH4_1g28800	FvPAT4	37	57	10.2754	2.78e-05	0.121	GTCGTTCTCTTCGGCGGAGGA
ERF	FvH4_1g28800	FvPAT4	283	303	10.6769	2.84e-05	0.197	GCTTCCACCATCTCCGGCGAC
ERF	FvH4_1g28800	FvPAT4	32	59	8.55385	2.94e-05	0.303	CAGATTCCTCCGCCGAAGAGAACGACTC
ERF	FvH4_1g28800	FvPAT4	153	167	10.5538	3.39e-05	0.251	CCCTCGCGGCCACCT
ERF	FvH4_1g28800	FvPAT4	302	321	10.9231	3.66e-05	0.28	GCAAAGATGAGGTCACCGAC
ERF	FvH4_1g28800	FvPAT4	311	323	11.8615	3.82e-05	0.341	TCGTCGGTGACCT
ERF	FvH4_1g28800	FvPAT4	291	310	10.7231	3.99e-05	0.107	CATCTTTGCTTCCACCATCT
ERF	FvH4_1g28800	FvPAT4	23	32	12.0114	4.04e-05	0.565	CAGCGCTGCC
ERF	FvH4_1g28800	FvPAT4	311	325	12.0308	4.23e-05	0.35	CTTCGTCGGTGACCT
ERF	FvH4_1g28800	FvPAT4	39	57	10.3846	4.26e-05	0.455	GTCGTTCTCTTCGGCGGAG
ERF	FvH4_1g28800	FvPAT4	38	48	9.84615	4.52e-05	0.217	CCTCCGCCGAA
ERF	FvH4_1g28800	FvPAT4	155	175	9.04348	4.85e-05	0.13	CGAGGTCCAGGTGGCCGCGAG
ERF	FvH4_1g28800	FvPAT4	291	311	10.0923	5.19e-05	0.266	TCATCTTTGCTTCCACCATCT
ERF	FvH4_1g28800	FvPAT4	313	327	10.2769	5.37e-05	0.145	TCCTTCGTCGGTGAC
ERF	FvH4_1g28800	FvPAT4	223	242	9.75385	5.54e-05	0.313	GCACACCGCTCTCCTCCGAC
ERF	FvH4_1g28800	FvPAT4	308	322	10.6308	5.65e-05	0.31	ATGAGGTCACCGACG
ERF	FvH4_1g28800	FvPAT4	35	55	7.92754	5.68e-05	0.211	ATTCCTCCGCCGAAGAGAACG
ERF	FvH4_1g28800	FvPAT4	35	55	8.83077	6.15e-05	0.444	CGTTCTCTTCGGCGGAGGAAT
ERF	FvH4_1g28800	FvPAT4	38	52	8.12308	6.32e-05	0.394	CCTCCGCCGAAGAGA
ERF	FvH4_1g28800	FvPAT4	127	137	8.72308	6.94e-05	0.288	GTACCGCCGCA
ERF	FvH4_1g28800	FvPAT4	35	49	7.84615	6.96e-05	0.395	ATTCCTCCGCCGAAG
ERF	FvH4_1g28800	FvPAT4	214	234	8.14493	7.16e-05	0.164	GGTGCGGAGGTCGGAGGAGAG
ERF	FvH4_1g28800	FvPAT4	19	46	5.33846	7.16e-05	0.303	CAAACAGCGCTGCCAGATTCCTCCGCCG
ERF	FvH4_1g28800	FvPAT4	288	307	9.58462	7.4e-05	0.158	CTTTGCTTCCACCATCTCCG
ERF	FvH4_1g28800	FvPAT4	38	57	9.47692	7.44e-05	0.519	CCTCCGCCGAAGAGAACGAC
ERF	FvH4_1g28800	FvPAT4	113	140	5.15385	7.54e-05	0.303	GGTGTACCGCCGCAAGTGGGTGATCCAC
ERF	FvH4_1g28800	FvPAT4	285	305	9.30769	7.63e-05	0.266	TTGCTTCCACCATCTCCGGCG
ERF	FvH4_1g28800	FvPAT4	37	51	9.44615	7.77e-05	0.177	CTCTTCGGCGGAGGA
ERF	FvH4_1g28800	FvPAT4	150	177	5.01538	7.83e-05	0.303	TTGCCCTCGCGGCCACCTGGACCTCGTC
ERF	FvH4_1g28800	FvPAT4	292	311	8.64615	7.84e-05	0.356	TCATCTTTGCTTCCACCATC
ERF	FvH4_1g28800	FvPAT4	291	305	9.26154	8.33e-05	0.208	TTGCTTCCACCATCT
ERF	FvH4_1g28800	FvPAT4	37	51	9	8.37e-05	0.252	CTCTTCGGCGGAGGA
ERF	FvH4_1g28800	FvPAT4	117	137	8.01538	8.39e-05	0.444	ATCACCCACTTGCGGCGGTAC
ERF	FvH4_1g28800	FvPAT4	39	46	8.66667	8.67e-05	0.764	CTCCGCCG
ERF	FvH4_1g28800	FvPAT4	126	140	8.32308	8.8e-05	0.273	GGTGTACCGCCGCAA
ERF	FvH4_1g28800	FvPAT4	35	49	8.89231	9.73e-05	0.225	ATTCCTCCGCCGAAG
ERF	FvH4_1g28800	FvPAT4	216	234	8.23077	9.79e-05	0.243	TGCGGAGGTCGGAGGAGAG
ERF	FvH4_1g29200	FvPAT5	9	23	16.0154	1.65e-06	0.0357	CCTTCGCCAGCGCCG
ERF	FvH4_1g29200	FvPAT5	1467	1487	10.7714	8.74e-06	0.0588	TCCAACGTCTTTTTCGCTGCC
ERF	FvH4_1g29200	FvPAT5	16	30	12.5385	1.2e-05	0.132	CACCCTCCGGCGCTG
ERF	FvH4_1g29200	FvPAT5	9	23	12.2154	2.04e-05	0.141	CCTTCGCCAGCGCCG
ERF	FvH4_1g29200	FvPAT5	1467	1487	10.7971	2.17e-05	0.112	GGCAGCGAAAAAGACGTTGGA
ERF	FvH4_1g29200	FvPAT5	12	26	11.5385	2.26e-05	0.201	TCGCCAGCGCCGGAG
ERF	FvH4_1g29200	FvPAT5	6	26	11.4769	2.53e-05	0.247	GTGCCTTCGCCAGCGCCGGAG
ERF	FvH4_1g29200	FvPAT5	7	26	11.4769	2.6e-05	0.0898	TGCCTTCGCCAGCGCCGGAG
ERF	FvH4_1g29200	FvPAT5	4	23	11.2923	2.89e-05	0.0945	GCGTGCCTTCGCCAGCGCCG
ERF	FvH4_1g29200	FvPAT5	12	26	10.1077	3.98e-05	0.152	TCGCCAGCGCCGGAG
ERF	FvH4_1g29200	FvPAT5	8	28	9.6	4.6e-05	0.197	GCCTTCGCCAGCGCCGGAGGG
ERF	FvH4_1g29200	FvPAT5	12	26	9.75385	4.84e-05	0.251	TCGCCAGCGCCGGAG
ERF	FvH4_1g29200	FvPAT5	14	28	10.4462	4.96e-05	0.145	GCCAGCGCCGGAGGG
ERF	FvH4_1g29200	FvPAT5	8	22	10.4462	4.96e-05	0.145	GGCGCTGGCGAAGGC
ERF	FvH4_1g29200	FvPAT5	16	30	9.53846	5.25e-05	0.283	CACCCTCCGGCGCTG
ERF	FvH4_1g29200	FvPAT5	14	23	11.6136	5.42e-05	0.565	CGGCGCTGGC
ERF	FvH4_1g29200	FvPAT5	19	33	11.0308	5.48e-05	0.311	CTCCACCCTCCGGCG
ERF	FvH4_1g29200	FvPAT5	1466	1485	10.1077	5.59e-05	0.128	CAACGTCTTTTTCGCTGCCA
ERF	FvH4_1g29200	FvPAT5	3	22	10.6462	5.79e-05	0.277	GGCGCTGGCGAAGGCACGCC
ERF	FvH4_1g29200	FvPAT5	8	26	8.83077	7.59e-05	0.236	CTCCGGCGCTGGCGAAGGC
ERF	FvH4_1g29200	FvPAT5	10	28	8.27692	9.6e-05	0.243	CTTCGCCAGCGCCGGAGGG
ERF	FvH4_2g10900	FvPAT6	973	993	11.7536	1.1e-05	0.0973	TCTCTTCCGTCTCTTCCTCTG
ERF	FvH4_2g10900	FvPAT6	227	254	11.8769	1.19e-05	0.303	CACGCCAAGCCGCCAACAACTTGCGCGG
ERF	FvH4_2g10900	FvPAT6	974	994	8.47143	2.41e-05	0.106	TTCTCTTCCGTCTCTTCCTCT
ERF	FvH4_2g10900	FvPAT6	236	250	8.69231	4.57e-05	0.286	TTGTTGGCGGCTTGG
ERF	FvH4_2g10900	FvPAT6	448	458	9.18462	5.9e-05	0.263	GATCCACCGCA
ERF	FvH4_2g10900	FvPAT6	231	251	8.44615	7.13e-05	0.444	GCAAGTTGTTGGCGGCTTGGC
ERF	FvH4_2g10900	FvPAT6	237	251	7.06154	9.07e-05	0.435	GCCAAGCCGCCAACA
ERF	FvH4_2g13200	FvPAT7	534	553	20.4615	4.18e-08	0.0026	CACTGGCCTCCTCCACCGAC
ERF	FvH4_2g13200	FvPAT7	221	235	20.3692	4.89e-08	0.00305	AGTGGTGGCGGTGGT
ERF	FvH4_2g13200	FvPAT7	533	547	19.6	5.36e-08	0.00334	CCTCCTCCACCGACC
ERF	FvH4_2g13200	FvPAT7	525	545	20.6377	6.26e-08	0.00389	TGCGCCGGGGTCGGTGGAGGA
ERF	FvH4_2g13200	FvPAT7	534	553	19.4154	8.15e-08	0.00507	GTCGGTGGAGGAGGCCAGTG
ERF	FvH4_2g13200	FvPAT7	221	235	19.9231	9.08e-08	0.00565	AGTGGTGGCGGTGGT
ERF	FvH4_2g13200	FvPAT7	527	545	18.6923	2.74e-07	0.017	CGCCGGGGTCGGTGGAGGA
ERF	FvH4_2g13200	FvPAT7	532	544	18.0154	2.87e-07	0.0127	GGGTCGGTGGAGG
ERF	FvH4_2g13200	FvPAT7	531	544	17.5538	3.53e-07	0.022	GGGGTCGGTGGAGG
ERF	FvH4_2g13200	FvPAT7	219	231	17.7538	4.06e-07	0.0127	GTGGCGGTGGTGT
ERF	FvH4_2g13200	FvPAT7	220	234	17.7692	6.86e-07	0.0427	GTGGTGGCGGTGGTG
ERF	FvH4_2g13200	FvPAT7	533	547	17.4769	7.2e-07	0.028	CCTCCTCCACCGACC
ERF	FvH4_2g13200	FvPAT7	219	233	17.2769	7.32e-07	0.0357	ACACCACCGCCACCA
ERF	FvH4_2g13200	FvPAT7	528	542	17.2923	8e-07	0.0249	GCCGGGGTCGGTGGA
ERF	FvH4_2g13200	FvPAT7	527	547	16.7391	8.04e-07	0.0498	CCTCCTCCACCGACCCCGGCG
ERF	FvH4_2g13200	FvPAT7	222	241	17.3538	8.09e-07	0.0503	CCACCGCCACCACTTTGCAC
ERF	FvH4_2g13200	FvPAT7	222	236	17.1538	8.99e-07	0.028	CCACCGCCACCACTT
ERF	FvH4_2g13200	FvPAT7	218	236	17.0308	9e-07	0.028	AAGTGGTGGCGGTGGTGTT
ERF	FvH4_2g13200	FvPAT7	530	548	16.2	1.57e-06	0.0325	CGGGGTCGGTGGAGGAGGC
ERF	FvH4_2g13200	FvPAT7	219	229	16.6	1.72e-06	0.0538	ACACCACCGCC
ERF	FvH4_2g13200	FvPAT7	528	548	15.5362	1.78e-06	0.0552	GCCGGGGTCGGTGGAGGAGGC
ERF	FvH4_2g13200	FvPAT7	525	545	14	1.88e-06	0.058	TCCTCCACCGACCCCGGCGCA
ERF	FvH4_2g13200	FvPAT7	210	229	16.1077	2.27e-06	0.0704	CGTCAATGAACACCACCGCC
ERF	FvH4_2g13200	FvPAT7	222	236	15.4769	2.29e-06	0.0357	CCACCGCCACCACTT
ERF	FvH4_2g13200	FvPAT7	215	235	13.3143	2.63e-06	0.058	ATGAACACCACCGCCACCACT
ERF	FvH4_2g13200	FvPAT7	216	230	15.9077	2.66e-06	0.083	TGAACACCACCGCCA
ERF	FvH4_2g13200	FvPAT7	219	239	14.4783	2.83e-06	0.0878	ACACCACCGCCACCACTTTGC
ERF	FvH4_2g13200	FvPAT7	534	544	15.3538	3.42e-06	0.0654	CCTCCACCGAC
ERF	FvH4_2g13200	FvPAT7	522	541	15.5692	3.54e-06	0.11	CCACCGACCCCGGCGCACGC
ERF	FvH4_2g13200	FvPAT7	564	578	15.2308	3.56e-06	0.0545	CCTCCTCCACCGAAG
ERF	FvH4_2g13200	FvPAT7	219	233	14.9538	3.56e-06	0.222	ACACCACCGCCACCA
ERF	FvH4_2g13200	FvPAT7	567	586	14.6308	3.8e-06	0.049	CCCGACGGCCTCCTCCACCG
ERF	FvH4_2g13200	FvPAT7	221	235	15.6615	3.93e-06	0.178	AGTGGTGGCGGTGGT
ERF	FvH4_2g13200	FvPAT7	528	548	14.5385	3.97e-06	0.103	GCCTCCTCCACCGACCCCGGC
ERF	FvH4_2g13200	FvPAT7	527	546	14.4308	4.33e-06	0.049	CTCCTCCACCGACCCCGGCG
ERF	FvH4_2g13200	FvPAT7	221	241	14.3692	4.37e-06	0.103	ACCACCGCCACCACTTTGCAC
ERF	FvH4_2g13200	FvPAT7	218	238	12.1143	4.69e-06	0.058	AACACCACCGCCACCACTTTG
ERF	FvH4_2g13200	FvPAT7	221	239	14.4	4.71e-06	0.0732	GCAAAGTGGTGGCGGTGGT
ERF	FvH4_2g13200	FvPAT7	213	233	14.3846	4.73e-06	0.247	CAATGAACACCACCGCCACCA
ERF	FvH4_2g13200	FvPAT7	565	584	14.8615	4.95e-06	0.126	TTCGGTGGAGGAGGCCGTCG
ERF	FvH4_2g13200	FvPAT7	222	232	14.6154	5.24e-06	0.0654	CCACCGCCACC
ERF	FvH4_2g13200	FvPAT7	225	235	14.6154	5.24e-06	0.0654	CCGCCACCACT
ERF	FvH4_2g13200	FvPAT7	219	233	14.6	5.25e-06	0.0545	ACACCACCGCCACCA
ERF	FvH4_2g13200	FvPAT7	525	545	13.9385	5.54e-06	0.103	TCCTCCACCGACCCCGGCGCA
ERF	FvH4_2g13200	FvPAT7	223	237	13.9692	5.67e-06	0.177	AAAGTGGTGGCGGTG
ERF	FvH4_2g13200	FvPAT7	531	540	13.0103	5.71e-06	0.19	CACCGACCCC
ERF	FvH4_2g13200	FvPAT7	210	229	14.5692	6.07e-06	0.126	GGCGGTGGTGTTCATTGACG
ERF	FvH4_2g13200	FvPAT7	395	404	14.25	6.13e-06	0.384	CGGCGCTGCC
ERF	FvH4_2g13200	FvPAT7	222	242	12.7536	6.81e-06	0.0973	CCACCGCCACCACTTTGCACT
ERF	FvH4_2g13200	FvPAT7	216	230	14.1077	6.98e-06	0.0622	TGAACACCACCGCCA
ERF	FvH4_2g13200	FvPAT7	222	236	13.6923	7.21e-06	0.225	CCACCGCCACCACTT
ERF	FvH4_2g13200	FvPAT7	219	233	13.8923	7.29e-06	0.169	ACACCACCGCCACCA
ERF	FvH4_2g13200	FvPAT7	393	407	13.8769	7.35e-06	0.169	CCGGCAGCGCCGTTT
ERF	FvH4_2g13200	FvPAT7	214	233	13.4769	7.91e-06	0.0545	AATGAACACCACCGCCACCA
ERF	FvH4_2g13200	FvPAT7	531	551	10.9429	8.08e-06	0.0588	CTGGCCTCCTCCACCGACCCC
ERF	FvH4_2g13200	FvPAT7	378	392	13.6769	8.14e-06	0.169	ACTCCTCCGCCGAAG
ERF	FvH4_2g13200	FvPAT7	564	583	13.3077	8.78e-06	0.0545	GACGGCCTCCTCCACCGAAG
ERF	FvH4_2g13200	FvPAT7	377	391	13.0154	8.78e-06	0.182	TCTTCGGCGGAGGAG
ERF	FvH4_2g13200	FvPAT7	218	238	12.5797	9e-06	0.0902	CAAAGTGGTGGCGGTGGTGTT
ERF	FvH4_2g13200	FvPAT7	219	233	14.3538	9.3e-06	0.312	TGGTGGCGGTGGTGT
ERF	FvH4_2g13200	FvPAT7	219	239	13.1231	9.34e-06	0.21	GCAAAGTGGTGGCGGTGGTGT
ERF	FvH4_2g13200	FvPAT7	218	232	13.5538	9.98e-06	0.11	GGTGGCGGTGGTGTT
ERF	FvH4_2g13200	FvPAT7	522	542	12.2029	1.09e-05	0.0902	GCGTGCGCCGGGGTCGGTGGA
ERF	FvH4_2g13200	FvPAT7	565	585	10.2571	1.1e-05	0.062	CCGACGGCCTCCTCCACCGAA
ERF	FvH4_2g13200	FvPAT7	222	236	12.5231	1.15e-05	0.336	CCACCGCCACCACTT
ERF	FvH4_2g13200	FvPAT7	528	542	13.6615	1.17e-05	0.178	GCCGGGGTCGGTGGA
ERF	FvH4_2g13200	FvPAT7	567	587	12.7538	1.25e-05	0.247	CCCCGACGGCCTCCTCCACCG
ERF	FvH4_2g13200	FvPAT7	319	339	12.3385	1.28e-05	0.159	GGCGTCGCCGCTGAAAAACCT
ERF	FvH4_2g13200	FvPAT7	1039	1046	13.4271	1.4e-05	0.366	CGGCCGCC
ERF	FvH4_2g13200	FvPAT7	558	576	12.3538	1.45e-05	0.112	CGTCCTCTTCGGTGGAGGA
ERF	FvH4_2g13200	FvPAT7	393	407	12.3231	1.47e-05	0.251	CCGGCAGCGCCGTTT
ERF	FvH4_2g13200	FvPAT7	558	578	11.058	1.51e-05	0.117	CCTCCTCCACCGAAGAGGACG
ERF	FvH4_2g13200	FvPAT7	528	542	12.6462	1.55e-05	0.152	GCCGGGGTCGGTGGA
ERF	FvH4_2g13200	FvPAT7	218	238	11.9385	1.56e-05	0.161	AACACCACCGCCACCACTTTG
ERF	FvH4_2g13200	FvPAT7	249	263	13.2462	1.61e-05	0.236	CTCTCATTGCCGCCC
ERF	FvH4_2g13200	FvPAT7	533	552	12.2769	1.64e-05	0.0845	ACTGGCCTCCTCCACCGACC
ERF	FvH4_2g13200	FvPAT7	216	236	12.2154	1.69e-05	0.247	TGAACACCACCGCCACCACTT
ERF	FvH4_2g13200	FvPAT7	372	390	12.0462	1.7e-05	0.117	TGTTCTCTTCGGCGGAGGA
ERF	FvH4_2g13200	FvPAT7	223	241	12.1231	1.83e-05	0.44	GTGCAAAGTGGTGGCGGTG
ERF	FvH4_2g13200	FvPAT7	530	544	13.0769	1.97e-05	0.408	CGGGGTCGGTGGAGG
ERF	FvH4_2g13200	FvPAT7	317	331	11.8154	1.99e-05	0.201	GTGGCGTCGCCGCTG
ERF	FvH4_2g13200	FvPAT7	219	233	11.1846	2.02e-05	0.336	ACACCACCGCCACCA
ERF	FvH4_2g13200	FvPAT7	222	242	11.3692	2.13e-05	0.332	AGTGCAAAGTGGTGGCGGTGG
ERF	FvH4_2g13200	FvPAT7	565	585	10.8116	2.16e-05	0.112	TTCGGTGGAGGAGGCCGTCGG
ERF	FvH4_2g13200	FvPAT7	530	549	11.7231	2.26e-05	0.0898	GGCCTCCTCCACCGACCCCG
ERF	FvH4_2g13200	FvPAT7	393	407	11.2769	2.27e-05	0.152	CCGGCAGCGCCGTTT
ERF	FvH4_2g13200	FvPAT7	220	238	11.5385	2.45e-05	0.44	CAAAGTGGTGGCGGTGGTG
ERF	FvH4_2g13200	FvPAT7	395	415	10.9846	2.46e-05	0.197	GGCAGCGCCGTTTGCCTCTGC
ERF	FvH4_2g13200	FvPAT7	215	235	10.5217	2.48e-05	0.118	AGTGGTGGCGGTGGTGTTCAT
ERF	FvH4_2g13200	FvPAT7	218	232	11.7077	2.49e-05	0.152	GGTGGCGGTGGTGTT
ERF	FvH4_2g13200	FvPAT7	217	236	11.5538	2.49e-05	0.0898	GAACACCACCGCCACCACTT
ERF	FvH4_2g13200	FvPAT7	378	392	10.6308	2.5e-05	0.336	ACTCCTCCGCCGAAG
ERF	FvH4_2g13200	FvPAT7	317	331	11.0923	2.65e-05	0.251	GTGGCGTCGCCGCTG
ERF	FvH4_2g13200	FvPAT7	321	328	9.24167	2.69e-05	0.764	CGTCGCCG
ERF	FvH4_2g13200	FvPAT7	531	545	11.6923	2.73e-05	0.114	GGGGTCGGTGGAGGA
ERF	FvH4_2g13200	FvPAT7	534	548	11.6769	2.75e-05	0.114	GTCGGTGGAGGAGGC
ERF	FvH4_2g13200	FvPAT7	567	581	10.8462	2.8e-05	0.152	CGGCCTCCTCCACCG
ERF	FvH4_2g13200	FvPAT7	1164	1178	11.4615	2.81e-05	0.152	TGTTGAAGAGGTGGG
ERF	FvH4_2g13200	FvPAT7	531	545	11.4	2.9e-05	0.152	GGGGTCGGTGGAGGA
ERF	FvH4_2g13200	FvPAT7	534	548	11.3846	2.92e-05	0.152	GTCGGTGGAGGAGGC
ERF	FvH4_2g13200	FvPAT7	564	584	11.2	2.93e-05	0.247	CGACGGCCTCCTCCACCGAAG
ERF	FvH4_2g13200	FvPAT7	378	392	11.4308	3.02e-05	0.168	ACTCCTCCGCCGAAG
ERF	FvH4_2g13200	FvPAT7	221	241	10.029	3.11e-05	0.121	GTGCAAAGTGGTGGCGGTGGT
ERF	FvH4_2g13200	FvPAT7	603	617	11.2923	3.24e-05	0.168	CCACCTTCACCGAAG
ERF	FvH4_2g13200	FvPAT7	530	542	12.7538	3.36e-05	0.42	CGGGGTCGGTGGA
ERF	FvH4_2g13200	FvPAT7	565	575	10.6308	3.38e-05	0.211	CCTCCACCGAA
ERF	FvH4_2g13200	FvPAT7	372	392	9.15942	3.45e-05	0.165	ACTCCTCCGCCGAAGAGAACA
ERF	FvH4_2g13200	FvPAT7	559	579	10.2462	3.45e-05	0.197	GCCTCCTCCACCGAAGAGGAC
ERF	FvH4_2g13200	FvPAT7	564	578	11.7846	3.48e-05	0.31	CCTCCTCCACCGAAG
ERF	FvH4_2g13200	FvPAT7	317	331	10.3538	3.54e-05	0.152	GTGGCGTCGCCGCTG
ERF	FvH4_2g13200	FvPAT7	318	332	10.2615	3.7e-05	0.152	TCAGCGGCGACGCCA
ERF	FvH4_2g13200	FvPAT7	381	395	11.7538	3.8e-05	0.252	CGGACTCCTCCGCCG
ERF	FvH4_2g13200	FvPAT7	368	395	7.56923	3.84e-05	0.303	CGGACTCCTCCGCCGAAGAGAACAAGTC
ERF	FvH4_2g13200	FvPAT7	1373	1392	10.7846	3.85e-05	0.107	CATCTACACCCCCACCATCC
ERF	FvH4_2g13200	FvPAT7	222	236	10.2462	3.93e-05	0.273	CCACCGCCACCACTT
ERF	FvH4_2g13200	FvPAT7	378	398	10.6154	3.98e-05	0.247	TGCCGGACTCCTCCGCCGAAG
ERF	FvH4_2g13200	FvPAT7	1119	1126	9.11667	4.07e-05	0.764	GGCCGCCG
ERF	FvH4_2g13200	FvPAT7	372	392	9.84615	4.1e-05	0.444	TGTTCTCTTCGGCGGAGGAGT
ERF	FvH4_2g13200	FvPAT7	505	514	11.9886	4.13e-05	0.565	CAGCGCCCCA
ERF	FvH4_2g13200	FvPAT7	381	395	10.0154	4.15e-05	0.152	CGGACTCCTCCGCCG
ERF	FvH4_2g13200	FvPAT7	320	330	10	4.22e-05	0.217	GCGTCGCCGCT
ERF	FvH4_2g13200	FvPAT7	531	551	9.26087	4.41e-05	0.13	GGGGTCGGTGGAGGAGGCCAG
ERF	FvH4_2g13200	FvPAT7	373	393	9.67692	4.44e-05	0.197	GACTCCTCCGCCGAAGAGAAC
ERF	FvH4_2g13200	FvPAT7	1372	1391	10.3692	4.51e-05	0.28	TCATCTACACCCCCACCATC
ERF	FvH4_2g13200	FvPAT7	379	389	9.84615	4.52e-05	0.217	CCTCCGCCGAA
ERF	FvH4_2g13200	FvPAT7	378	392	9.83077	4.53e-05	0.152	ACTCCTCCGCCGAAG
ERF	FvH4_2g13200	FvPAT7	219	232	11.6769	4.55e-05	0.353	GGTGGCGGTGGTGT
ERF	FvH4_2g13200	FvPAT7	532	546	8.67692	4.59e-05	0.286	GGGTCGGTGGAGGAG
ERF	FvH4_2g13200	FvPAT7	522	531	11.8068	4.63e-05	0.565	CGGCGCACGC
ERF	FvH4_2g13200	FvPAT7	379	398	11.0923	4.66e-05	0.241	TTCGGCGGAGGAGTCCGGCA
ERF	FvH4_2g13200	FvPAT7	534	554	6.81429	4.8e-05	0.158	ACACTGGCCTCCTCCACCGAC
ERF	FvH4_2g13200	FvPAT7	1040	1049	11.1959	4.81e-05	0.457	CACCGGCCGC
ERF	FvH4_2g13200	FvPAT7	378	392	9.75385	4.84e-05	0.251	ACTCCTCCGCCGAAG
ERF	FvH4_2g13200	FvPAT7	1040	1053	11.4923	5.02e-05	0.353	GCGGCCGGTGACCA
ERF	FvH4_2g13200	FvPAT7	564	578	9.58462	5.07e-05	0.152	CCTCCTCCACCGAAG
ERF	FvH4_2g13200	FvPAT7	533	547	9.46154	5.36e-05	0.152	CCTCCTCCACCGACC
ERF	FvH4_2g13200	FvPAT7	216	230	9.50769	5.38e-05	0.258	TGAACACCACCGCCA
ERF	FvH4_2g13200	FvPAT7	562	582	6.52857	5.39e-05	0.158	ACGGCCTCCTCCACCGAAGAG
ERF	FvH4_2g13200	FvPAT7	320	334	8.55385	5.44e-05	0.394	GCGTCGCCGCTGAAA
ERF	FvH4_2g13200	FvPAT7	221	241	6.4	5.67e-05	0.158	ACCACCGCCACCACTTTGCAC
ERF	FvH4_2g13200	FvPAT7	564	578	9.32308	5.71e-05	0.283	CCTCCTCCACCGAAG
ERF	FvH4_2g13200	FvPAT7	568	588	6.37143	5.74e-05	0.158	TCCCCGACGGCCTCCTCCACC
ERF	FvH4_2g13200	FvPAT7	210	230	9.86154	5.82e-05	0.266	CGTCAATGAACACCACCGCCA
ERF	FvH4_2g13200	FvPAT7	603	617	10.5385	5.86e-05	0.31	CCACCTTCACCGAAG
ERF	FvH4_2g13200	FvPAT7	533	547	9.24615	5.89e-05	0.283	CCTCCTCCACCGACC
ERF	FvH4_2g13200	FvPAT7	393	407	10.0308	5.93e-05	0.2	CCGGCAGCGCCGTTT
ERF	FvH4_2g13200	FvPAT7	317	331	10.8	6.13e-05	0.313	GTGGCGTCGCCGCTG
ERF	FvH4_2g13200	FvPAT7	561	579	9.30769	6.18e-05	0.236	CCTCTTCGGTGGAGGAGGC
ERF	FvH4_2g13200	FvPAT7	216	230	9.10769	6.29e-05	0.163	TGAACACCACCGCCA
ERF	FvH4_2g13200	FvPAT7	375	389	8.12308	6.32e-05	0.394	CCTCCGCCGAAGAGA
ERF	FvH4_2g13200	FvPAT7	1120	1127	10.9583	6.4e-05	0.917	TGGCCGCC
ERF	FvH4_2g13200	FvPAT7	311	331	9.63077	6.52e-05	0.266	TCTTATGTGGCGTCGCCGCTG
ERF	FvH4_2g13200	FvPAT7	223	232	10.9485	6.64e-05	0.457	CACCGCCACC
ERF	FvH4_2g13200	FvPAT7	378	397	9.76923	6.71e-05	0.149	GCCGGACTCCTCCGCCGAAG
ERF	FvH4_2g13200	FvPAT7	370	390	8.69231	6.76e-05	0.233	TCCTCCGCCGAAGAGAACAAG
ERF	FvH4_2g13200	FvPAT7	1042	1056	10.5077	7.03e-05	0.313	CTCTGGTCACCGGCC
ERF	FvH4_2g13200	FvPAT7	212	232	5.85714	7.05e-05	0.166	TCAATGAACACCACCGCCACC
ERF	FvH4_2g13200	FvPAT7	320	340	8.47692	7.05e-05	0.444	GAGGTTTTTCAGCGGCGACGC
ERF	FvH4_2g13200	FvPAT7	563	577	7.26154	7.19e-05	0.354	TCTTCGGTGGAGGAG
ERF	FvH4_2g13200	FvPAT7	227	241	9.36923	7.2e-05	0.252	GTGCAAAGTGGTGGC
ERF	FvH4_2g13200	FvPAT7	321	339	9.18462	7.31e-05	0.568	AGGTTTTTCAGCGGCGACG
ERF	FvH4_2g13200	FvPAT7	525	532	11.1682	7.35e-05	1	CCGGCGCA
ERF	FvH4_2g13200	FvPAT7	318	332	8.66154	7.39e-05	0.283	TCAGCGGCGACGCCA
ERF	FvH4_2g13200	FvPAT7	381	408	5.21538	7.41e-05	0.303	CAAACGGCGCTGCCGGACTCCTCCGCCG
ERF	FvH4_2g13200	FvPAT7	317	344	5.18462	7.48e-05	0.303	GTGGCGTCGCCGCTGAAAAACCTCTCCG
ERF	FvH4_2g13200	FvPAT7	381	401	9.27692	7.74e-05	0.266	CGCTGCCGGACTCCTCCGCCG
ERF	FvH4_2g13200	FvPAT7	1372	1392	9.27692	7.74e-05	0.266	TCATCTACACCCCCACCATCC
ERF	FvH4_2g13200	FvPAT7	376	390	9.44615	7.77e-05	0.177	CTCTTCGGCGGAGGA
ERF	FvH4_2g13200	FvPAT7	564	578	8.61538	7.82e-05	0.273	CCTCCTCCACCGAAG
ERF	FvH4_2g13200	FvPAT7	314	341	5.01538	7.83e-05	0.303	TATGTGGCGTCGCCGCTGAAAAACCTCT
ERF	FvH4_2g13200	FvPAT7	211	230	9.46154	7.9e-05	0.158	GTCAATGAACACCACCGCCA
ERF	FvH4_2g13200	FvPAT7	223	232	11.1023	7.97e-05	0.624	CACCGCCACC
ERF	FvH4_2g13200	FvPAT7	536	550	8.53846	8.08e-05	0.19	TGGCCTCCTCCACCG
ERF	FvH4_2g13200	FvPAT7	219	233	9.64615	8.13e-05	0.362	ACACCACCGCCACCA
ERF	FvH4_2g13200	FvPAT7	533	553	9.16923	8.15e-05	0.266	CACTGGCCTCCTCCACCGACC
ERF	FvH4_2g13200	FvPAT7	381	395	8.4	8.17e-05	0.283	CGGACTCCTCCGCCG
ERF	FvH4_2g13200	FvPAT7	381	395	8.50769	8.17e-05	0.273	CGGACTCCTCCGCCG
ERF	FvH4_2g13200	FvPAT7	493	507	8.49231	8.25e-05	0.19	CCAGCAGCACCATCA
ERF	FvH4_2g13200	FvPAT7	224	238	9.30769	8.25e-05	0.177	CAAAGTGGTGGCGGT
ERF	FvH4_2g13200	FvPAT7	376	390	9	8.37e-05	0.252	CTCTTCGGCGGAGGA
ERF	FvH4_2g13200	FvPAT7	224	238	8.95385	8.54e-05	0.252	CAAAGTGGTGGCGGT
ERF	FvH4_2g13200	FvPAT7	527	547	7.95385	8.58e-05	0.444	CGCCGGGGTCGGTGGAGGAGG
ERF	FvH4_2g13200	FvPAT7	324	331	8.66667	8.67e-05	0.764	CGCCGCTG
ERF	FvH4_2g13200	FvPAT7	381	388	8.66667	8.67e-05	0.764	CTCCGCCG
ERF	FvH4_2g13200	FvPAT7	394	401	8.66667	8.67e-05	0.764	CGCTGCCG
ERF	FvH4_2g13200	FvPAT7	323	330	10.5521	8.77e-05	0.917	TCGCCGCT
ERF	FvH4_2g13200	FvPAT7	565	579	8.83077	8.98e-05	0.252	TTCGGTGGAGGAGGC
ERF	FvH4_2g13200	FvPAT7	524	544	6.71014	9.04e-05	0.234	CCTCCACCGACCCCGGCGCAC
ERF	FvH4_2g13200	FvPAT7	317	331	9.04615	9.12e-05	0.219	GTGGCGTCGCCGCTG
ERF	FvH4_2g13200	FvPAT7	533	547	8.21538	9.19e-05	0.273	CCTCCTCCACCGACC
ERF	FvH4_2g13200	FvPAT7	375	393	8.32308	9.42e-05	0.243	TCTCTTCGGCGGAGGAGTC
ERF	FvH4_2g13200	FvPAT7	392	410	8.30769	9.48e-05	0.243	GGCAAACGGCGCTGCCGGA
ERF	FvH4_2g13200	FvPAT7	524	543	9.10769	9.51e-05	0.179	CTCCACCGACCCCGGCGCAC
ERF	FvH4_2g13200	FvPAT7	604	623	9.55385	9.56e-05	0.396	TTCGGTGAAGGTGGGTGCCC
ERF	FvH4_2g13200	FvPAT7	322	329	10.9159	9.72e-05	1	GCGGCGAC
ERF	FvH4_2g13200	FvPAT7	318	325	8.625	9.75e-05	0.764	CGACGCCA
ERF	FvH4_3g35813	FvPAT8	282	296	10.3846	5.11e-05	0.145	GTTTTTGTTGGTGGT
ERF	FvH4_4g22230	FvPAT9	238	258	12.2714	4.35e-06	0.058	TCAGCAGCCATTTCCACCTCA
ERF	FvH4_4g22230	FvPAT9	240	260	13.4308	8e-06	0.21	AGGTGGAAATGGCTGCTGAGG
ERF	FvH4_4g22230	FvPAT9	241	259	12.2154	1.75e-05	0.44	GGTGGAAATGGCTGCTGAG
ERF	FvH4_4g22230	FvPAT9	1300	1319	12.8615	1.8e-05	0.155	GTCGGTTCCGCCGGACCCAG
ERF	FvH4_4g22230	FvPAT9	241	261	9.01429	1.91e-05	0.093	ACCTCAGCAGCCATTTCCACC
ERF	FvH4_4g22230	FvPAT9	1209	1228	12.3538	2.03e-05	0.21	CTTTCCTGAGCTTCACCGTC
ERF	FvH4_4g22230	FvPAT9	946	964	11.2462	2.83e-05	0.44	GCCGAAGACTTCGCCGGAG
ERF	FvH4_4g22230	FvPAT9	1209	1228	11.5538	3.69e-05	0.241	GACGGTGAAGCTCAGGAAAG
ERF	FvH4_4g22230	FvPAT9	236	263	7.52308	3.89e-05	0.303	CTACCTCAGCAGCCATTTCCACCTCAAA
ERF	FvH4_4g22230	FvPAT9	240	259	10.5385	4.41e-05	0.114	CTCAGCAGCCATTTCCACCT
ERF	FvH4_4g22230	FvPAT9	1220	1234	10.4462	4.51e-05	0.216	TTTGGAGACGGTGAA
ERF	FvH4_4g22230	FvPAT9	1220	1234	10.5385	4.75e-05	0.145	TTTGGAGACGGTGAA
ERF	FvH4_4g22230	FvPAT9	1299	1313	10.9231	5.03e-05	0.31	CCGGCGGAACCGACC
ERF	FvH4_4g22230	FvPAT9	1218	1231	11.4615	5.11e-05	0.353	GGAGACGGTGAAGC
ERF	FvH4_4g22230	FvPAT9	938	956	9.98462	5.12e-05	0.455	ACAGAAAGCTCCGGCGAAG
ERF	FvH4_4g22230	FvPAT9	1215	1229	10.4923	5.97e-05	0.31	TGAGCTTCACCGTCT
ERF	FvH4_4g22230	FvPAT9	1218	1230	10.6	6.25e-05	0.488	GAGACGGTGAAGC
ERF	FvH4_4g22230	FvPAT9	191	205	9.92308	6.3e-05	0.163	GATCTTGGTGGTGAA
ERF	FvH4_4g22230	FvPAT9	244	264	6.01429	6.62e-05	0.165	GCTACCTCAGCAGCCATTTCC
ERF	FvH4_4g22230	FvPAT9	1221	1240	9.44615	7.52e-05	0.519	TCACCGTCTCCAAATTTCTC
ERF	FvH4_4g22230	FvPAT9	240	260	7.15942	7.64e-05	0.219	CCTCAGCAGCCATTTCCACCT
ERF	FvH4_4g22230	FvPAT9	246	260	7.27692	8.44e-05	0.435	CCTCAGCAGCCATTT
ERF	FvH4_4g22230	FvPAT9	237	257	9.03077	8.71e-05	0.27	CAGCAGCCATTTCCACCTCAA
ERF	FvH4_4g22230	FvPAT9	249	263	8.27692	9.05e-05	0.201	CTACCTCAGCAGCCA
ERF	FvH4_4g22230	FvPAT9	1217	1235	8.4	9.12e-05	0.243	ATTTGGAGACGGTGAAGCT
ERF	FvH4_4g22230	FvPAT9	185	205	7.50725	9.35e-05	0.207	GTTGATGATCTTGGTGGTGAA
ERF	FvH4_4g22230	FvPAT9	1218	1232	8.2	9.35e-05	0.201	GCTTCACCGTCTCCA
ERF	FvH4_4g22230	FvPAT9	1219	1233	6.23077	9.76e-05	0.38	TTGGAGACGGTGAAG
ERF	FvH4_4g30660	FvPAT10	59	68	12.9485	6.06e-06	0.19	CGCCGACCGG
ERF	FvH4_4g30660	FvPAT10	994	1014	12.6232	8.8e-06	0.0902	GAAGATGATGATGATGGTGAC
ERF	FvH4_4g30660	FvPAT10	1280	1290	11.8	2.09e-05	0.163	ACACCACCACC
ERF	FvH4_4g30660	FvPAT10	100	110	10.8154	3.13e-05	0.211	CAGCCACCGTT
ERF	FvH4_4g30660	FvPAT10	994	1008	11.3692	3.2e-05	0.124	GATGATGATGGTGAC
ERF	FvH4_4g30660	FvPAT10	1479	1498	11.0154	3.39e-05	0.101	ACCCACAACCCCCACCCCCT
ERF	FvH4_4g30660	FvPAT10	996	1015	11	3.41e-05	0.101	CACCATCATCATCATCTTCA
ERF	FvH4_4g30660	FvPAT10	99	113	10.7385	4.25e-05	0.176	CACCAGCCACCGTTC
ERF	FvH4_4g30660	FvPAT10	1480	1499	10.5231	4.26e-05	0.28	TACCCACAACCCCCACCCCC
ERF	FvH4_4g30660	FvPAT10	1480	1500	6.72857	4.97e-05	0.158	TTACCCACAACCCCCACCCCC
ERF	FvH4_4g30660	FvPAT10	1280	1294	10.2462	5.37e-05	0.197	ACACCACCACCATTT
ERF	FvH4_4g30660	FvPAT10	662	676	8.94203	6.95e-05	0.136	GGATGTCGACTTGTA
ERF	FvH4_4g30660	FvPAT10	1277	1291	9.58462	7.24e-05	0.203	TTTACACCACCACCA
ERF	FvH4_4g30660	FvPAT10	1002	1021	9.49231	7.77e-05	0.158	CATCATCATCTTCATCATCA
ERF	FvH4_4g30660	FvPAT10	1281	1295	6.90769	8e-05	0.354	TAAATGGTGGTGGTG
ERF	FvH4_4g30660	FvPAT10	1279	1293	9.35385	8.09e-05	0.177	AATGGTGGTGGTGTA
ERF	FvH4_4g30660	FvPAT10	99	113	8.43077	8.42e-05	0.273	CACCAGCCACCGTTC
ERF	FvH4_4g30660	FvPAT10	1283	1293	7.98462	8.91e-05	0.288	CCACCACCATT
ERF	FvH4_5g00750	FvPAT11	1148	1158	16.8923	1.47e-06	0.0538	CATCCACCGCC
ERF	FvH4_5g00750	FvPAT11	1148	1160	16.3385	1.82e-06	0.0378	ATGGCGGTGGATG
ERF	FvH4_5g00750	FvPAT11	1145	1159	14.7385	4.83e-06	0.0545	ATTCATCCACCGCCA
ERF	FvH4_5g00750	FvPAT11	1145	1159	14.8154	6e-06	0.125	ATTCATCCACCGCCA
ERF	FvH4_5g00750	FvPAT11	1302	1322	11.2	7.18e-06	0.0588	ACCACTGCCATCTCTTCCGAT
ERF	FvH4_5g00750	FvPAT11	1151	1170	14.3077	8.21e-06	0.153	CCACCGCCATTTATTGTGGC
ERF	FvH4_5g00750	FvPAT11	1148	1168	12.1884	8.95e-06	0.0973	CATCCACCGCCATTTATTGTG
ERF	FvH4_5g00750	FvPAT11	1148	1168	12.9538	1.02e-05	0.21	CACAATAAATGGCGGTGGATG
ERF	FvH4_5g00750	FvPAT11	1148	1162	12.0923	1.38e-05	0.336	CATCCACCGCCATTT
ERF	FvH4_5g00750	FvPAT11	1150	1164	13.2308	1.43e-05	0.178	ATAAATGGCGGTGGA
ERF	FvH4_5g00750	FvPAT11	1139	1158	12.8462	1.6e-05	0.199	ATGGATATTCATCCACCGCC
ERF	FvH4_5g00750	FvPAT11	1149	1163	11.3385	1.77e-05	0.193	TAAATGGCGGTGGAT
ERF	FvH4_5g00750	FvPAT11	1150	1164	12.4154	1.88e-05	0.114	ATAAATGGCGGTGGA
ERF	FvH4_5g00750	FvPAT11	1150	1164	11.9692	2.2e-05	0.152	ATAAATGGCGGTGGA
ERF	FvH4_5g00750	FvPAT11	1147	1165	11.3846	2.36e-05	0.133	AATAAATGGCGGTGGATGA
ERF	FvH4_5g00750	FvPAT11	1272	1286	11.6615	2.55e-05	0.152	GGAAAAAGAGGTGGA
ERF	FvH4_5g00750	FvPAT11	1145	1159	10.7385	2.95e-05	0.152	ATTCATCCACCGCCA
ERF	FvH4_5g00750	FvPAT11	1145	1159	10.8154	3.01e-05	0.251	ATTCATCCACCGCCA
ERF	FvH4_5g00750	FvPAT11	1148	1162	10.6769	3.04e-05	0.152	CATCCACCGCCATTT
ERF	FvH4_5g00750	FvPAT11	1148	1162	12.1846	3.15e-05	0.408	AAATGGCGGTGGATG
ERF	FvH4_5g00750	FvPAT11	1148	1162	10.6769	3.28e-05	0.256	CATCCACCGCCATTT
ERF	FvH4_5g00750	FvPAT11	1148	1162	10.5538	3.39e-05	0.251	CATCCACCGCCATTT
ERF	FvH4_5g00750	FvPAT11	1148	1161	12.2	3.4e-05	0.353	AATGGCGGTGGATG
ERF	FvH4_5g00750	FvPAT11	1299	1319	9.52174	3.92e-05	0.13	GGAAGAGATGGCAGTGGTCAG
ERF	FvH4_5g00750	FvPAT11	1139	1158	11.1077	4.62e-05	0.241	GGCGGTGGATGAATATCCAT
ERF	FvH4_5g00750	FvPAT11	1150	1170	9.29231	5.25e-05	0.197	TCCACCGCCATTTATTGTGGC
ERF	FvH4_5g00750	FvPAT11	1401	1420	10.1385	5.5e-05	0.128	GCCCGCAGTAAGCTCCGCCT
ERF	FvH4_5g00750	FvPAT11	1388	1415	6.16923	5.68e-05	0.303	CAGTAAGCTCCGCCTGGCCCGCTCAGGC
ERF	FvH4_5g00750	FvPAT11	1150	1170	8.23188	6.9e-05	0.164	GCCACAATAAATGGCGGTGGA
ERF	FvH4_5g00750	FvPAT11	1392	1412	7.37681	7.03e-05	0.219	TAAGCTCCGCCTGGCCCGCTC
ERF	FvH4_5g00750	FvPAT11	1145	1159	8.78462	7.05e-05	0.283	ATTCATCCACCGCCA
ERF	FvH4_5g00750	FvPAT11	1148	1162	9.50769	7.48e-05	0.203	CATCCACCGCCATTT
ERF	FvH4_5g00750	FvPAT11	1150	1168	8.86154	7.49e-05	0.236	CACAATAAATGGCGGTGGA
ERF	FvH4_5g00750	FvPAT11	1152	1161	10.701	8.03e-05	0.457	CACCGCCATT
ERF	FvH4_5g00750	FvPAT11	1146	1160	6.69231	8.52e-05	0.354	ATGGCGGTGGATGAA
ERF	FvH4_5g00750	FvPAT11	1303	1323	6.73913	8.95e-05	0.234	CCACTGCCATCTCTTCCGATC
ERF	FvH4_5g00750	FvPAT11	1396	1410	8.73846	9.32e-05	0.252	GGGCCAGGCGGAGCT
ERF	FvH4_5g08980	FvPAT12	1050	1069	16.0462	1.47e-06	0.0456	CTACACCACCACCGGCACCA
ERF	FvH4_5g08980	FvPAT12	1055	1069	15.7846	1.89e-06	0.0357	CCACCACCGGCACCA
ERF	FvH4_5g08980	FvPAT12	1054	1068	16.0462	2.04e-06	0.0636	GGTGCCGGTGGTGGT
ERF	FvH4_5g08980	FvPAT12	1054	1068	15.0615	3.96e-06	0.0822	GGTGCCGGTGGTGGT
ERF	FvH4_5g08980	FvPAT12	1052	1066	14.7385	4.83e-06	0.0545	ACACCACCACCGGCA
ERF	FvH4_5g08980	FvPAT12	1054	1072	13.8462	6.47e-06	0.0767	GCATGGTGCCGGTGGTGGT
ERF	FvH4_5g08980	FvPAT12	1048	1068	11.4143	6.51e-06	0.0588	CACTACACCACCACCGGCACC
ERF	FvH4_5g08980	FvPAT12	1057	1071	14.2462	6.61e-06	0.103	CATGGTGCCGGTGGT
ERF	FvH4_5g08980	FvPAT12	1047	1066	13.5385	7.61e-06	0.0545	ACACTACACCACCACCGGCA
ERF	FvH4_5g08980	FvPAT12	1055	1068	14.4154	7.81e-06	0.187	GGTGCCGGTGGTGG
ERF	FvH4_5g08980	FvPAT12	1051	1071	10.5857	9.51e-06	0.0588	TACACCACCACCGGCACCATG
ERF	FvH4_5g08980	FvPAT12	1049	1069	11.8116	1.07e-05	0.0973	ACTACACCACCACCGGCACCA
ERF	FvH4_5g08980	FvPAT12	1090	1117	12.0154	1.14e-05	0.303	GCAGCTCAGCCGCCTGAAGGGTTTTGAT
ERF	FvH4_5g08980	FvPAT12	1051	1071	12.0145	1.2e-05	0.0902	CATGGTGCCGGTGGTGGTGTA
ERF	FvH4_5g08980	FvPAT12	1052	1066	12.4308	1.27e-05	0.132	ACACCACCACCGGCA
ERF	FvH4_5g08980	FvPAT12	1051	1065	12.8923	1.45e-05	0.114	GCCGGTGGTGGTGTA
ERF	FvH4_5g08980	FvPAT12	1052	1066	13.4154	1.49e-05	0.233	ACACCACCACCGGCA
ERF	FvH4_5g08980	FvPAT12	1090	1104	11.9692	1.61e-05	0.143	GCAGCTCAGCCGCCT
ERF	FvH4_5g08980	FvPAT12	1090	1104	12.1231	1.62e-05	0.251	GCAGCTCAGCCGCCT
ERF	FvH4_5g08980	FvPAT12	1096	1103	13.2292	1.75e-05	0.366	CAGCCGCC
ERF	FvH4_5g08980	FvPAT12	1046	1065	12.8154	1.85e-05	0.155	GCCGGTGGTGGTGTAGTGTT
ERF	FvH4_5g08980	FvPAT12	1051	1069	11.8462	1.88e-05	0.117	TGGTGCCGGTGGTGGTGTA
ERF	FvH4_5g08980	FvPAT12	1094	1108	11	2.01e-05	0.193	CTTCAGGCGGCTGAG
ERF	FvH4_5g08980	FvPAT12	1052	1062	11.8	2.09e-05	0.163	ACACCACCACC
ERF	FvH4_5g08980	FvPAT12	1052	1066	12.6769	2.27e-05	0.236	ACACCACCACCGGCA
ERF	FvH4_5g08980	FvPAT12	1053	1067	9.98462	2.93e-05	0.228	GTGCCGGTGGTGGTG
ERF	FvH4_5g08980	FvPAT12	1055	1067	12.3077	3.1e-05	0.341	GTGCCGGTGGTGG
ERF	FvH4_5g08980	FvPAT12	1084	1104	10.9077	3.42e-05	0.247	CGCAACGCAGCTCAGCCGCCT
ERF	FvH4_5g08980	FvPAT12	1221	1235	11.7538	3.8e-05	0.252	CATCCCTTGCCGTCT
ERF	FvH4_5g08980	FvPAT12	1049	1063	10.9692	3.8e-05	0.176	ACTACACCACCACCG
ERF	FvH4_5g08980	FvPAT12	1093	1107	9.49231	3.87e-05	0.394	GCTCAGCCGCCTGAA
ERF	FvH4_5g08980	FvPAT12	1084	1103	11.4308	3.93e-05	0.241	GGCGGCTGAGCTGCGTTGCG
ERF	FvH4_5g08980	FvPAT12	1090	1104	11.6308	4.05e-05	0.252	GCAGCTCAGCCGCCT
ERF	FvH4_5g08980	FvPAT12	1096	1103	11.7757	4.46e-05	1	CAGCCGCC
ERF	FvH4_5g08980	FvPAT12	1054	1074	9.2029	4.52e-05	0.13	CTGCATGGTGCCGGTGGTGGT
ERF	FvH4_5g08980	FvPAT12	1090	1104	10.3846	5.03e-05	0.196	GCAGCTCAGCCGCCT
ERF	FvH4_5g08980	FvPAT12	1049	1063	9.56923	5.11e-05	0.152	ACTACACCACCACCG
ERF	FvH4_5g08980	FvPAT12	1052	1072	8.14493	5.21e-05	0.211	ACACCACCACCGGCACCATGC
ERF	FvH4_5g08980	FvPAT12	1048	1068	8.86957	5.24e-05	0.13	GGTGCCGGTGGTGGTGTAGTG
ERF	FvH4_5g08980	FvPAT12	1054	1074	9.23077	5.39e-05	0.197	ACCACCACCGGCACCATGCAG
ERF	FvH4_5g08980	FvPAT12	1057	1071	9.93846	5.62e-05	0.438	CATGGTGCCGGTGGT
ERF	FvH4_5g08980	FvPAT12	1052	1066	9.27692	5.93e-05	0.264	ACACCACCACCGGCA
ERF	FvH4_5g08980	FvPAT12	1093	1113	8.63077	6.64e-05	0.444	AAACCCTTCAGGCGGCTGAGC
ERF	FvH4_5g08980	FvPAT12	1051	1065	9.44615	6.98e-05	0.252	GCCGGTGGTGGTGTA
ERF	FvH4_5g08980	FvPAT12	1052	1066	8.61538	7.52e-05	0.283	ACACCACCACCGGCA
ERF	FvH4_5g08980	FvPAT12	1046	1066	9.32308	7.57e-05	0.266	AACACTACACCACCACCGGCA
ERF	FvH4_5g08980	FvPAT12	1043	1062	8.07692	9.24e-05	0.37	CTCAACACTACACCACCACC
ERF	FvH4_5g08980	FvPAT12	1058	1077	8.72308	9.58e-05	0.542	CCACCGGCACCATGCAGTGT
ERF	FvH4_5g08980	FvPAT12	1090	1104	7.92308	9.76e-05	0.305	GCAGCTCAGCCGCCT
ERF	FvH4_5g08980	FvPAT12	1053	1072	9.01538	9.98e-05	0.182	CACCACCACCGGCACCATGC
ERF	FvH4_5g25830	FvPAT13	649	663	14.7826	6.79e-06	0.055	TCATGTCGACACAGT
ERF	FvH4_5g25830	FvPAT13	800	814	14.5362	7.88e-06	0.055	TCATGTCGACACGGT
ERF	FvH4_5g25830	FvPAT13	305	319	14.5072	8.02e-06	0.055	CCGTGTCGACGAGAG
ERF	FvH4_5g25830	FvPAT13	494	508	14.5072	8.02e-06	0.055	CCGTGTCGACGAGAG
ERF	FvH4_5g25830	FvPAT13	676	690	14.5072	8.02e-06	0.055	CCGTGTCGACGAGAG
ERF	FvH4_5g25830	FvPAT13	749	763	14.5072	8.02e-06	0.055	CCGTGTCGACGAGAG
ERF	FvH4_5g25830	FvPAT13	546	560	14.4058	8.49e-06	0.055	CCATGTCGACATGAG
ERF	FvH4_5g25830	FvPAT13	545	559	14.2029	9.53e-06	0.055	TCATGTCGACATGGC
ERF	FvH4_5g25830	FvPAT13	930	944	14.1739	9.69e-06	0.055	TCATGTCGACACGGC
ERF	FvH4_5g25830	FvPAT13	1081	1095	14.1739	9.69e-06	0.055	TCATGTCGACACGGC
ERF	FvH4_5g25830	FvPAT13	251	265	13.6667	1.27e-05	0.059	CCGTGTCGACAAGAG
ERF	FvH4_5g25830	FvPAT13	1186	1200	13.6667	1.27e-05	0.059	CCGTGTCGACAAGAG
ERF	FvH4_5g25830	FvPAT13	277	291	13.5072	1.37e-05	0.059	CCGTGTCGACAGGAG
ERF	FvH4_5g25830	FvPAT13	1030	1044	13.3333	1.49e-05	0.059	TCATGTCGACCGAAA
ERF	FvH4_5g25830	FvPAT13	1259	1273	13.3043	1.51e-05	0.059	CTGTGTCGACGAGAG
ERF	FvH4_5g25830	FvPAT13	598	612	13.1739	1.61e-05	0.059	TTGTGTCGACGAGAG
ERF	FvH4_5g25830	FvPAT13	434	448	12.7101	1.98e-05	0.0662	TAGTGTCGACGAGAG
ERF	FvH4_5g25830	FvPAT13	1233	1247	12.6667	2.02e-05	0.0662	CCATGTCGACTGGAG
ERF	FvH4_5g25830	FvPAT13	801	815	11.5217	3.16e-05	0.0897	CCGTGTCGACATGAG
ERF	FvH4_5g25830	FvPAT13	931	945	11.5217	3.16e-05	0.0897	CCGTGTCGACATGAG
ERF	FvH4_5g25830	FvPAT13	1082	1096	11.5217	3.16e-05	0.0897	CCGTGTCGACATGAG
ERF	FvH4_5g25830	FvPAT13	1259	1273	12.2615	3.77e-05	0.35	CTGTGTCGACGAGAG
ERF	FvH4_5g25830	FvPAT13	598	612	12.1692	3.95e-05	0.35	TTGTGTCGACGAGAG
ERF	FvH4_5g25830	FvPAT13	434	448	12.1385	4.01e-05	0.35	TAGTGTCGACGAGAG
ERF	FvH4_5g25830	FvPAT13	650	664	10.3188	4.7e-05	0.122	CTGTGTCGACATGAG
ERF	FvH4_5g25830	FvPAT13	383	397	9.94203	5.27e-05	0.126	CCGTGTCGACTAGAG
ERF	FvH4_5g25830	FvPAT13	1056	1070	9.94203	5.27e-05	0.126	CCGTGTCGACTAGAG
ERF	FvH4_5g25830	FvPAT13	357	371	9.81159	5.47e-05	0.126	TCGTGTCGACTAGAG
ERF	FvH4_5g25830	FvPAT13	277	291	11.2615	6.11e-05	0.35	CCGTGTCGACAGGAG
ERF	FvH4_5g25830	FvPAT13	305	319	11.2462	6.15e-05	0.35	CCGTGTCGACGAGAG
ERF	FvH4_5g25830	FvPAT13	494	508	11.2462	6.15e-05	0.35	CCGTGTCGACGAGAG
ERF	FvH4_5g25830	FvPAT13	676	690	11.2462	6.15e-05	0.35	CCGTGTCGACGAGAG
ERF	FvH4_5g25830	FvPAT13	749	763	11.2462	6.15e-05	0.35	CCGTGTCGACGAGAG
ERF	FvH4_5g25830	FvPAT13	572	586	9.37681	6.18e-05	0.136	CTGTGTCGACCGAAA
ERF	FvH4_5g25830	FvPAT13	251	265	11.0462	6.73e-05	0.35	CCGTGTCGACAAGAG
ERF	FvH4_5g25830	FvPAT13	1186	1200	11.0462	6.73e-05	0.35	CCGTGTCGACAAGAG
ERF	FvH4_5g25830	FvPAT13	879	893	9.04348	6.77e-05	0.136	GCGTGTCGACCGGAG
ERF	FvH4_5g25830	FvPAT13	905	919	9.04348	6.77e-05	0.136	GCGTGTCGACCGGAG
ERF	FvH4_5g25830	FvPAT13	702	716	8.42029	7.96e-05	0.151	CCGTGTCGATCGGAG
ERF	FvH4_5g25830	FvPAT13	650	664	10.2462	9.4e-05	0.367	CTGTGTCGACATGAG
ERF	FvH4_6g04920	FvPAT14	1397	1411	13.8769	1.07e-05	0.222	CCGTTTCCGCCGGTT
ERF	FvH4_6g04920	FvPAT14	1393	1413	11.4348	1.6e-05	0.0991	GGAACCGGCGGAAACGGTCGC
ERF	FvH4_6g04920	FvPAT14	1397	1411	11.7846	2.02e-05	0.201	CCGTTTCCGCCGGTT
ERF	FvH4_6g04920	FvPAT14	1012	1032	11.8769	2.04e-05	0.247	CAGTCTCTTCTATCGCCGCTG
ERF	FvH4_6g04920	FvPAT14	1399	1417	10.4308	3.72e-05	0.172	GGTCGGAACCGGCGGAAAC
ERF	FvH4_6g04920	FvPAT14	1399	1419	9.92308	3.99e-05	0.197	GTTTCCGCCGGTTCCGACCAT
ERF	FvH4_6g04920	FvPAT14	1397	1411	10.8	4.13e-05	0.176	CCGTTTCCGCCGGTT
ERF	FvH4_6g04920	FvPAT14	1010	1029	10.4462	4.65e-05	0.115	CACAGTCTCTTCTATCGCCG
ERF	FvH4_6g04920	FvPAT14	341	353	12.2	4.66e-05	0.486	TGTTGTCGGTCTC
ERF	FvH4_6g04920	FvPAT14	1397	1411	9.83077	4.68e-05	0.251	CCGTTTCCGCCGGTT
ERF	FvH4_6g04920	FvPAT14	1018	1032	9.67692	4.96e-05	0.283	CTTCTATCGCCGCTG
ERF	FvH4_6g04920	FvPAT14	1397	1417	8.15942	5.18e-05	0.211	CCGTTTCCGCCGGTTCCGACC
ERF	FvH4_6g04920	FvPAT14	1018	1045	6.47692	5.21e-05	0.303	CTTCTATCGCCGCTGGATACTACTCTTG
ERF	FvH4_6g04920	FvPAT14	1018	1032	10.5846	6.79e-05	0.313	CTTCTATCGCCGCTG
ERF	FvH4_6g04920	FvPAT14	339	353	9.38462	6.82e-05	0.473	GTTGTTGTCGGTCTC
ERF	FvH4_6g04920	FvPAT14	1391	1411	9.43077	7.19e-05	0.266	TAGCGACCGTTTCCGCCGGTT
ERF	FvH4_6g04920	FvPAT14	1018	1032	9.52308	7.43e-05	0.203	CTTCTATCGCCGCTG
ERF	FvH4_6g04920	FvPAT14	1021	1031	8.50769	7.56e-05	0.288	CTATCGCCGCT
ERF	FvH4_6g04920	FvPAT14	1397	1411	8.58462	7.92e-05	0.19	CCGTTTCCGCCGGTT
ERF	FvH4_6g04920	FvPAT14	341	355	10.0923	8.06e-05	0.628	TGTTGTCGGTCTCCG
ERF	FvH4_6g04920	FvPAT14	1389	1408	9.32308	8.5e-05	0.165	TATAGCGACCGTTTCCGCCG
ERF	FvH4_6g04920	FvPAT14	1405	1424	9.81538	8.51e-05	0.378	GCCGGTTCCGACCATAGCAG
ERF	FvH4_6g04920	FvPAT14	1025	1032	8.66667	8.67e-05	0.764	CGCCGCTG
ERF	FvH4_6g04920	FvPAT14	1020	1040	8.07692	8.7e-05	0.27	TCTATCGCCGCTGGATACTAC
ERF	FvH4_6g04920	FvPAT14	1024	1031	10.5521	8.77e-05	0.917	TCGCCGCT
ERF	FvH4_6g04920	FvPAT14	1394	1408	9.93846	9.09e-05	0.354	CGACCGTTTCCGCCG
ERF	FvH4_6g04920	FvPAT14	1018	1032	8.23077	9.13e-05	0.273	CTTCTATCGCCGCTG
ERF	FvH4_6g13410	FvPAT15	500	519	16.2615	1.27e-06	0.0456	CATCATCATCACCACCATCA
ERF	FvH4_6g13410	FvPAT15	497	516	14.9692	3.04e-06	0.049	CAACATCATCATCACCACCA
ERF	FvH4_6g13410	FvPAT15	596	610	14.1538	8.85e-06	0.222	CTCACCTCGCCGGCT
ERF	FvH4_6g13410	FvPAT15	503	522	12.4462	1.48e-05	0.0834	CATCATCACCACCATCAACA
ERF	FvH4_6g13410	FvPAT15	499	519	12.4154	1.51e-05	0.247	ACATCATCATCACCACCATCA
ERF	FvH4_6g13410	FvPAT15	16	30	12.7077	2.23e-05	0.236	ACTCACCGGCCGGCC
ERF	FvH4_6g13410	FvPAT15	552	566	11.7846	2.4e-05	0.152	GCGAGAGGAGGCGGA
ERF	FvH4_6g13410	FvPAT15	507	521	11.9077	2.44e-05	0.114	GTTGATGGTGGTGAT
ERF	FvH4_6g13410	FvPAT15	444	458	11.7231	2.68e-05	0.114	GGAGTGGATGGTGGC
ERF	FvH4_6g13410	FvPAT15	505	519	11.5692	2.82e-05	0.168	TCATCACCACCATCA
ERF	FvH4_6g13410	FvPAT15	588	608	10.6154	2.92e-05	0.197	CACCTCGCCGGCTCGCCCTCC
ERF	FvH4_6g13410	FvPAT15	505	519	10.3077	3.62e-05	0.152	TCATCACCACCATCA
ERF	FvH4_6g13410	FvPAT15	557	577	10.6308	3.94e-05	0.247	CTCTCGCCCAGTCCGCCTCCT
ERF	FvH4_6g13410	FvPAT15	499	518	10.5231	4.26e-05	0.28	ACATCATCATCACCACCATC
ERF	FvH4_6g13410	FvPAT15	507	527	9.15942	4.61e-05	0.13	TGGATTGTTGATGGTGGTGAT
ERF	FvH4_6g13410	FvPAT15	1254	1274	9.13043	4.67e-05	0.13	TGAAGTGGAAATGATGGCCGA
ERF	FvH4_6g13410	FvPAT15	588	606	10.1846	4.68e-05	0.455	GGAGGGCGAGCCGGCGAGG
ERF	FvH4_6g13410	FvPAT15	1254	1274	6.72857	4.97e-05	0.158	TCGGCCATCATTTCCACTTCA
ERF	FvH4_6g13410	FvPAT15	546	566	8.94203	5.07e-05	0.13	GACTGGGCGAGAGGAGGCGGA
ERF	FvH4_6g13410	FvPAT15	496	515	9.29231	6.42e-05	0.332	ACAACATCATCATCACCACC
ERF	FvH4_6g13410	FvPAT15	495	515	6	6.66e-05	0.165	AACAACATCATCATCACCACC
ERF	FvH4_6g13410	FvPAT15	439	459	7.49275	6.72e-05	0.219	TCTAAGCCACCATCCACTCCC
ERF	FvH4_6g13410	FvPAT15	573	593	7.36232	7.07e-05	0.219	CCCTCCCCGCCCTCTTCTCTC
ERF	FvH4_6g13410	FvPAT15	18	27	10.8247	7.15e-05	0.457	CACCGGCCGG
ERF	FvH4_6g13410	FvPAT15	507	521	9.33846	7.3e-05	0.252	GTTGATGGTGGTGAT
ERF	FvH4_6g13410	FvPAT15	807	816	11.1364	7.63e-05	0.624	CAGTGCCTCT
ERF	FvH4_6g13410	FvPAT15	10	19	10.732	7.76e-05	0.457	GGCCGACCGA
ERF	FvH4_6g13410	FvPAT15	502	516	9.36923	7.94e-05	0.206	TCATCATCACCACCA
ERF	FvH4_6g13410	FvPAT15	505	519	9.67692	8.04e-05	0.362	TCATCACCACCATCA
ERF	FvH4_6g13410	FvPAT15	9	23	10.1231	8.37e-05	0.348	GTCGGTCGGCCGGCC
ERF	FvH4_6g13410	FvPAT15	510	524	9.21538	8.58e-05	0.178	ATTGTTGATGGTGGT
ERF	FvH4_6g13410	FvPAT15	319	339	5.3	8.77e-05	0.185	ACTCCCTCCGAATCCGACTCA
ERF	FvH4_6g13410	FvPAT15	498	518	5.24286	8.97e-05	0.185	AACATCATCATCACCACCATC
ERF	FvH4_6g13410	FvPAT15	508	518	7.89231	9.2e-05	0.288	TCACCACCATC
ERF	FvH4_6g13410	FvPAT15	502	516	9.13846	9.65e-05	0.401	TCATCATCACCACCA
ERF	FvH4_6g13410	FvPAT15	496	516	8.8	9.72e-05	0.287	ACAACATCATCATCACCACCA
ERF	FvH4_6g14950	FvPAT16	931	941	13.0769	1.13e-05	0.118	CCTCCACCGAT
ERF	FvH4_6g14950	FvPAT16	930	950	11.8406	1.31e-05	0.0902	GGGAAAGCTATCGGTGGAGGA
ERF	FvH4_6g14950	FvPAT16	928	942	12.5692	1.7e-05	0.132	AATCCTCCACCGATA
ERF	FvH4_6g14950	FvPAT16	787	807	10.4348	2e-05	0.138	CATCATCCGCCTCAAAAGCTT
ERF	FvH4_6g14950	FvPAT16	784	811	9.30769	2.41e-05	0.303	TATCATCATCCGCCTCAAAAGCTTTCCT
ERF	FvH4_6g14950	FvPAT16	930	948	10.9846	2.86e-05	0.148	GAAAGCTATCGGTGGAGGA
ERF	FvH4_6g14950	FvPAT16	789	809	10.1449	2.95e-05	0.121	GAAAGCTTTTGAGGCGGATGA
ERF	FvH4_6g14950	FvPAT16	787	801	10.3846	3.66e-05	0.251	CATCATCCGCCTCAA
ERF	FvH4_6g14950	FvPAT16	277	291	10.6615	4.49e-05	0.145	GTTGGTGTCGTTGGT
ERF	FvH4_6g14950	FvPAT16	930	950	9.63077	4.53e-05	0.197	TCCTCCACCGATAGCTTTCCC
ERF	FvH4_6g14950	FvPAT16	787	801	9.78462	4.63e-05	0.152	CATCATCCGCCTCAA
ERF	FvH4_6g14950	FvPAT16	789	809	9.38462	5.05e-05	0.197	TCATCCGCCTCAAAAGCTTTC
ERF	FvH4_6g14950	FvPAT16	594	612	9.01538	7.01e-05	0.236	CGCCTAAGCCGGTGTAGGC
ERF	FvH4_6g14950	FvPAT16	789	807	8.83077	7.59e-05	0.236	AAGCTTTTGAGGCGGATGA
ERF	FvH4_6g14950	FvPAT16	790	810	7.11594	7.77e-05	0.219	CATCCGCCTCAAAAGCTTTCC
ERF	FvH4_6g14950	FvPAT16	922	941	8.56923	8.02e-05	0.356	AGAGAAAATCCTCCACCGAT
ERF	FvH4_6g14950	FvPAT16	787	801	8.43077	8.07e-05	0.283	CATCATCCGCCTCAA
ERF	FvH4_6g14950	FvPAT16	788	802	6.81538	8.22e-05	0.354	TTTGAGGCGGATGAT
ERF	FvH4_6g39520	FvPAT17	25	38	13.4	1.62e-05	0.252	GTTGACGGCGATAA
ERF	FvH4_6g39520	FvPAT17	27	41	12.0308	3.27e-05	0.252	CAATTATCGCCGTCA
ERF	FvH4_6g39520	FvPAT17	22	36	10.9692	3.88e-05	0.142	GTGGTTGACGGCGAT
ERF	FvH4_6g39520	FvPAT17	27	41	11.0923	4.69e-05	0.31	CAATTATCGCCGTCA
ERF	FvH4_6g39520	FvPAT17	16	35	10.6923	4.76e-05	0.423	TCGCCGTCAACCACTTTGAG
ERF	FvH4_6g39520	FvPAT17	25	34	11.1546	5.16e-05	0.457	CGCCGTCAAC
ERF	FvH4_6g39520	FvPAT17	22	36	10.0154	5.46e-05	0.438	GTGGTTGACGGCGAT
ERF	FvH4_6g39520	FvPAT17	24	38	8.49231	5.56e-05	0.394	TTATCGCCGTCAACC
ERF	FvH4_6g39520	FvPAT17	26	38	10.0769	7.49e-05	0.52	TTGACGGCGATAA
ERF	FvH4_6g39520	FvPAT17	18	38	8.24615	7.69e-05	0.444	CAAAGTGGTTGACGGCGATAA
ERF	FvH4_6g39520	FvPAT17	624	637	10.6154	7.8e-05	0.486	ATGGCCGGTTCAAG
ERF	FvH4_6g39520	FvPAT17	24	38	10.5538	8.3e-05	0.367	GGTTGACGGCGATAA
ERF	FvH4_6g39520	FvPAT17	27	41	8.13846	9.01e-05	0.296	CAATTATCGCCGTCA
ERF	FvH4_6g53970	FvPAT18	1233	1247	10.4615	6.95e-05	0.619	ATAAGTCGGTAGCGT
ERF	FvH4_6g53970	FvPAT18	1233	1245	10.7385	9.27e-05	0.644	ATAAGTCGGTAGC
ERF	FvH4_7g11740	FvPAT19	11	30	11.5692	2.47e-05	0.0898	CACAACCTTCTTCACAGTCT
ERF	FvH4_7g17410	FvPAT20	1061	1080	15.4	3.69e-06	0.0764	TCCTCTTTGGGTCCACCGAC
ERF	FvH4_7g17410	FvPAT20	990	1009	14.1385	8.11e-06	0.126	CCTACTGCCTAAGCACCGAC
ERF	FvH4_7g17410	FvPAT20	1073	1092	14	9.87e-06	0.153	CCACCGACCCACACGCTTGC
ERF	FvH4_7g17410	FvPAT20	1070	1082	14.0154	1.19e-05	0.185	GGGTCGGTGGACC
ERF	FvH4_7g17410	FvPAT20	1074	1083	12.5258	1.26e-05	0.263	CACCGACCCA
ERF	FvH4_7g17410	FvPAT20	990	1009	13.4308	1.28e-05	0.155	GTCGGTGCTTAGGCAGTAGG
ERF	FvH4_7g17410	FvPAT20	986	998	13.7538	1.62e-05	0.337	TGACGTCGGTGCT
ERF	FvH4_7g17410	FvPAT20	984	998	12.8615	1.71e-05	0.178	TGTGACGTCGGTGCT
ERF	FvH4_7g17410	FvPAT20	1072	1086	12.8615	1.71e-05	0.178	GTGTGGGTCGGTGGA
ERF	FvH4_7g17410	FvPAT20	984	998	12.4	1.89e-05	0.114	TGTGACGTCGGTGCT
ERF	FvH4_7g17410	FvPAT20	1061	1080	12.6769	2e-05	0.155	GTCGGTGGACCCAAAGAGGA
ERF	FvH4_7g17410	FvPAT20	1072	1086	12.2923	2e-05	0.114	GTGTGGGTCGGTGGA
ERF	FvH4_7g17410	FvPAT20	978	997	12.2923	2.41e-05	0.25	GCACCGACGTCACAGGTCTG
ERF	FvH4_7g17410	FvPAT20	1070	1083	12.5692	2.73e-05	0.341	TGGGTCGGTGGACC
ERF	FvH4_7g17410	FvPAT20	986	1000	12.1077	3.27e-05	0.408	TGACGTCGGTGCTTA
ERF	FvH4_7g17410	FvPAT20	988	1000	12.1231	3.4e-05	0.341	ACGTCGGTGCTTA
ERF	FvH4_7g17410	FvPAT20	1067	1081	11.8	3.45e-05	0.31	TTGGGTCCACCGACC
ERF	FvH4_7g17410	FvPAT20	989	1003	11.6308	3.72e-05	0.31	GCCTAAGCACCGACG
ERF	FvH4_7g17410	FvPAT20	1072	1092	9.21739	4.49e-05	0.13	GCAAGCGTGTGGGTCGGTGGA
ERF	FvH4_7g17410	FvPAT20	948	962	9.96923	6.1e-05	0.2	CCAACACCACCATTT
ERF	FvH4_7g17410	FvPAT20	986	1000	9.28986	6.33e-05	0.136	TGACGTCGGTGCTTA
ERF	FvH4_7g17410	FvPAT20	951	965	9.63077	7.1e-05	0.203	GCCCCAACACCACCA
ERF	FvH4_7g17410	FvPAT20	536	556	5.78571	7.25e-05	0.166	TGTGCTACCGCATCCACATCA
ERF	FvH4_7g17410	FvPAT20	1072	1086	9.10769	8.01e-05	0.252	GTGTGGGTCGGTGGA
ERF	FvH4_7g17410	FvPAT20	984	998	8.96923	8.48e-05	0.252	TGTGACGTCGGTGCT
ERF	FvH4_7g17410	FvPAT20	1072	1084	10.9385	8.53e-05	0.644	GTGGGTCGGTGGA
ERF	FvH4_7g17410	FvPAT20	1070	1080	7.93846	9.05e-05	0.288	GGTCCACCGAC
ERF	FvH4_7g18860	FvPAT21	444	456	15.7077	1.98e-06	0.124	CTATGTCGGCCAA
ERF	FvH4_7g18860	FvPAT21	442	456	15.3478	4.72e-06	0.055	CTATGTCGGCCAAGG
ERF	FvH4_7g18860	FvPAT21	969	981	14.8923	5.64e-06	0.176	TGACGTCGGTAAA
ERF	FvH4_7g18860	FvPAT21	442	456	14.6769	7.43e-06	0.35	CTATGTCGGCCAAGG
ERF	FvH4_7g18860	FvPAT21	967	981	11.1884	3.55e-05	0.0964	TGACGTCGGTAAATA
ERF	FvH4_7g18860	FvPAT21	442	456	11.0462	5.42e-05	0.563	CTATGTCGGCCAAGG
ERF	FvH4_7g18860	FvPAT21	967	981	10.8154	7.44e-05	0.357	TGACGTCGGTAAATA
ERF	FvH4_7g18860	FvPAT21	970	989	8.8	9.34e-05	0.542	TTACCGACGTCAGCAGTACT
ERF	FvH4_7g18860	FvPAT21	969	983	8.41538	9.39e-05	0.586	GCTGACGTCGGTAAA
ERF	FvH4_7g18860	FvPAT21	967	981	9.6	9.65e-05	0.668	TGACGTCGGTAAATA
Dof	FvH4_1g02030	FvPAT1	1304	1324	10.6923	7.53e-05	0.0281	TTTATTTTTTGTATAATTTTT
Dof	FvH4_1g10780	FvPAT2	1436	1456	16.9077	2.8e-07	0.00278	AGAAGGAAGAAAAAGGAAAGG
Dof	FvH4_1g10780	FvPAT2	1436	1456	15.7385	1.3e-06	0.0131	AGAAGGAAGAAAAAGGAAAGG
Dof	FvH4_1g10780	FvPAT2	1427	1447	15.1846	1.59e-06	0.0151	TTTCTCATTCCTTTCCTTTTT
Dof	FvH4_1g10780	FvPAT2	1433	1453	15.2154	1.65e-06	0.00905	AGGAAGAAAAAGGAAAGGAAT
Dof	FvH4_1g10780	FvPAT2	1463	1483	15.3385	2.64e-06	0.00327	TTTTTTTTTTGGTTTTTTTTT
Dof	FvH4_1g10780	FvPAT2	1438	1458	14.5846	5e-06	0.00486	TTTCCTTTTTCTTCCTTCTGC
Dof	FvH4_1g10780	FvPAT2	1464	1484	14.1231	7.25e-06	0.00612	TTTTTTTTTTTGGTTTTTTTT
Dof	FvH4_1g10780	FvPAT2	1474	1494	13.9692	7.79e-06	0.035	AAAAAAAAAAAAAAGAACTAG
Dof	FvH4_1g10780	FvPAT2	1436	1454	13.8923	8.81e-06	0.0479	AAGGAAGAAAAAGGAAAGG
Dof	FvH4_1g10780	FvPAT2	1465	1485	13.6923	1.01e-05	0.00736	TTTTTTTTTTTTGGTTTTTTT
Dof	FvH4_1g10780	FvPAT2	1470	1490	13.6615	1.04e-05	0.00736	TTCTTTTTTTTTTTTTTGGTT
Dof	FvH4_1g10780	FvPAT2	1462	1482	13.5077	1.16e-05	0.00752	TTTTTTTTTGGTTTTTTTTTA
Dof	FvH4_1g10780	FvPAT2	1438	1448	12.8	1.37e-05	0.275	GAAAAAGGAAA
Dof	FvH4_1g10780	FvPAT2	1469	1489	12.9846	1.7e-05	0.00954	TCTTTTTTTTTTTTTTGGTTT
Dof	FvH4_1g10780	FvPAT2	1471	1491	12.4	2.56e-05	0.0131	GTTCTTTTTTTTTTTTTTGGT
Dof	FvH4_1g10780	FvPAT2	1435	1448	12.4154	3.35e-05	0.208	GAAAAAGGAAAGGA
Dof	FvH4_1g10780	FvPAT2	1437	1457	11.6769	4.12e-05	0.018	CTTTCCTTTTTCTTCCTTCTG
Dof	FvH4_1g10780	FvPAT2	1477	1497	11.6615	5.07e-05	0.0955	AAAAAAAAAAAGAACTAGAAC
Dof	FvH4_1g10780	FvPAT2	1474	1494	11.5692	5.68e-05	0.106	AAAAAAAAAAAAAAGAACTAG
Dof	FvH4_1g10780	FvPAT2	1433	1453	11.0615	6.04e-05	0.0248	ATTCCTTTCCTTTTTCTTCCT
Dof	FvH4_1g10780	FvPAT2	1476	1494	10.9385	7.84e-05	0.174	AAAAAAAAAAAAGAACTAG
Dof	FvH4_1g10780	FvPAT2	1474	1494	10.4769	8.54e-05	0.0311	CTAGTTCTTTTTTTTTTTTTT
Dof	FvH4_1g26210	FvPAT3	1443	1463	14.2308	6.66e-06	0.00595	TTTATTTTTTTTTATTTTTCC
Dof	FvH4_1g26210	FvPAT3	413	433	13.7538	8.12e-06	0.0288	ACAAGCAAAAAGCAATGAGAA
Dof	FvH4_1g26210	FvPAT3	1448	1468	13.5846	1.1e-05	0.00752	TTTTTTTTATTTTTTTTTATT
Dof	FvH4_1g26210	FvPAT3	1451	1471	13.4769	1.19e-05	0.00761	TAATTTTTTTTATTTTTTTTT
Dof	FvH4_1g26210	FvPAT3	1452	1472	13.0615	1.61e-05	0.00911	ATAATTTTTTTTATTTTTTTT
Dof	FvH4_1g26210	FvPAT3	1449	1469	11.9692	3.41e-05	0.0163	ATTTTTTTTATTTTTTTTTAT
Dof	FvH4_1g26210	FvPAT3	145	154	10.5917	5.28e-05	0.492	CGAAAAGCGC
Dof	FvH4_1g26210	FvPAT3	1442	1462	11.2615	5.34e-05	0.0226	TTATTTTTTTTTATTTTTCCA
Dof	FvH4_1g26210	FvPAT3	419	428	10.5833	5.45e-05	0.492	CAAAAAGCAA
Dof	FvH4_1g26210	FvPAT3	416	436	11.5692	5.68e-05	0.106	ATCACAAGCAAAAAGCAATGA
Dof	FvH4_1g26210	FvPAT3	1450	1470	10.9692	6.39e-05	0.0255	AATTTTTTTTATTTTTTTTTA
Dof	FvH4_1g26210	FvPAT3	407	427	11.0769	7.92e-05	0.126	ATATTGTTCTCATTGCTTTTT
Dof	FvH4_1g28800	FvPAT4	735	755	16.1692	4.37e-07	0.00878	CTTCTTCTTTTTTTTCTTTTA
Dof	FvH4_1g28800	FvPAT4	737	757	15.9846	1.47e-06	0.00223	TCTTCTTTTTTTTCTTTTAAT
Dof	FvH4_1g28800	FvPAT4	732	752	15.0308	2.05e-06	0.0103	AAGAAAAAAAAGAAGAAGATC
Dof	FvH4_1g28800	FvPAT4	735	755	15	2.82e-06	0.0168	TAAAAGAAAAAAAAGAAGAAG
Dof	FvH4_1g28800	FvPAT4	476	496	14.1231	5.37e-06	0.0309	TCTTTTTCTCTATCTCTTTTT
Dof	FvH4_1g28800	FvPAT4	813	833	14.2154	6.74e-06	0.00595	TTTTCTTTTAATTTAATTTTT
Dof	FvH4_1g28800	FvPAT4	465	485	13.8462	8.99e-06	0.00718	ATCTCTTTTTGTTCTCTCTCT
Dof	FvH4_1g28800	FvPAT4	479	499	13.7538	9.65e-06	0.00736	TCATCTTTTTCTCTATCTCTT
Dof	FvH4_1g28800	FvPAT4	481	501	13.7385	9.86e-06	0.0346	GAGATAGAGAAAAAGATGAGA
Dof	FvH4_1g28800	FvPAT4	804	824	13.5231	1.15e-05	0.00752	TTTTCTTTCTTTTCTTTTAAT
Dof	FvH4_1g28800	FvPAT4	473	493	13.2923	1.36e-05	0.00811	TTTTCTCTATCTCTTTTTGTT
Dof	FvH4_1g28800	FvPAT4	467	487	13.0308	1.84e-05	0.0456	AGAGAGAACAAAAAGAGATAG
Dof	FvH4_1g28800	FvPAT4	467	487	12.7846	2.14e-05	0.0669	AGAGAGAACAAAAAGAGATAG
Dof	FvH4_1g28800	FvPAT4	735	755	12.6923	2.31e-05	0.0669	TAAAAGAAAAAAAAGAAGAAG
Dof	FvH4_1g28800	FvPAT4	470	490	12.5846	2.39e-05	0.0601	GAGAACAAAAAGAGATAGAGA
Dof	FvH4_1g28800	FvPAT4	802	822	12.4923	2.58e-05	0.0725	GATTTTCTTTCTTTTCTTTTA
Dof	FvH4_1g28800	FvPAT4	469	487	12.4308	2.84e-05	0.1	AGAGAACAAAAAGAGATAG
Dof	FvH4_1g28800	FvPAT4	1060	1080	12.1231	3.08e-05	0.0151	CTCACTTTTCAATCATATTTT
Dof	FvH4_1g28800	FvPAT4	803	823	12.2462	3.19e-05	0.0711	TTAAAAGAAAAGAAAGAAAAT
Dof	FvH4_1g28800	FvPAT4	808	828	11.8769	3.62e-05	0.0169	CTTTCTTTTCTTTTAATTTAA
Dof	FvH4_1g28800	FvPAT4	806	826	11.6308	5.44e-05	0.106	AAATTAAAAGAAAAGAAAGAA
Dof	FvH4_1g28800	FvPAT4	797	817	11.2769	6.84e-05	0.123	AATCTGATTTTCTTTCTTTTC
Dof	FvH4_1g28800	FvPAT4	734	754	10.7692	7.2e-05	0.0276	TCTTCTTCTTTTTTTTCTTTT
Dof	FvH4_1g28800	FvPAT4	800	820	10.7385	7.33e-05	0.0277	CTGATTTTCTTTCTTTTCTTT
Dof	FvH4_1g28800	FvPAT4	739	759	10.4769	8.54e-05	0.0311	TTCTTTTTTTTCTTTTAATCA
Dof	FvH4_1g28800	FvPAT4	467	487	10.4308	8.77e-05	0.0318	CTATCTCTTTTTGTTCTCTCT
Dof	FvH4_1g28800	FvPAT4	738	758	10.4	8.93e-05	0.032	CTTCTTTTTTTTCTTTTAATC
Dof	FvH4_1g28800	FvPAT4	420	440	10.3846	9.01e-05	0.032	TCTGCTCTTTGCTCTCTCTCT
Dof	FvH4_1g28800	FvPAT4	726	746	10.8923	9.04e-05	0.136	GAGTTTGATCTTCTTCTTTTT
Dof	FvH4_1g28800	FvPAT4	811	831	10.7538	9.81e-05	0.137	AAATTAAATTAAAAGAAAAGA
Dof	FvH4_1g29200	FvPAT5	1303	1323	16.0308	5.94e-07	0.00447	ATAATGAAAAAGGAGGAAAAA
Dof	FvH4_1g29200	FvPAT5	1312	1330	14.5231	4.99e-06	0.0467	AAGGAGGAAAAAGTGTCTC
Dof	FvH4_1g29200	FvPAT5	1310	1330	14.3231	5.6e-06	0.0338	AAAAGGAGGAAAAAGTGTCTC
Dof	FvH4_1g29200	FvPAT5	1300	1320	14.1231	6.87e-06	0.0277	AACATAATGAAAAAGGAGGAA
Dof	FvH4_1g29200	FvPAT5	1308	1328	13.5692	1.11e-05	0.00752	GACACTTTTTCCTCCTTTTTC
Dof	FvH4_1g29200	FvPAT5	1445	1465	13.2154	1.34e-05	0.0538	AACCCACATTTTTTTCTTTTT
Dof	FvH4_1g29200	FvPAT5	1308	1321	13.2	1.45e-05	0.208	GAAAAAGGAGGAAA
Dof	FvH4_1g29200	FvPAT5	1439	1459	13.0923	1.53e-05	0.0438	AACCGTAAAAAGAAAAAAATG
Dof	FvH4_1g29200	FvPAT5	1298	1318	12.5846	2.25e-05	0.012	CCTCCTTTTTCATTATGTTCT
Dof	FvH4_1g29200	FvPAT5	1318	1327	11.1417	2.31e-05	0.413	GAAAAAGTGT
Dof	FvH4_1g29200	FvPAT5	1436	1456	12.6923	2.43e-05	0.0557	GGTAACCGTAAAAAGAAAAAA
Dof	FvH4_1g29200	FvPAT5	1309	1329	12.5077	2.54e-05	0.0725	AGACACTTTTTCCTCCTTTTT
Dof	FvH4_1g29200	FvPAT5	1281	1301	10.9692	6.39e-05	0.0255	TTCTCTCTTTTCTCTCTGTCT
Dof	FvH4_1g29200	FvPAT5	1434	1454	10.8462	6.87e-05	0.0267	TTTTCTTTTTACGGTTACCGT
Dof	FvH4_1g29200	FvPAT5	1436	1456	10.9846	7.9e-05	0.132	GGTAACCGTAAAAAGAAAAAA
Dof	FvH4_1g29200	FvPAT5	1300	1320	10.7077	9.44e-05	0.146	AACATAATGAAAAAGGAGGAA
Dof	FvH4_1g29200	FvPAT5	1310	1330	10.8	9.53e-05	0.137	AAAAGGAGGAAAAAGTGTCTC
Dof	FvH4_2g10900	FvPAT6	1254	1274	20.8615	3.97e-09	0.000116	TATACTTTTTTTTTTTTTTTT
Dof	FvH4_2g10900	FvPAT6	1259	1279	18.5846	9.35e-08	0.000272	TTTTTTTTTTTTTTTTTTTTT
Dof	FvH4_2g10900	FvPAT6	1260	1280	18.5846	9.35e-08	0.000272	TTTTTTTTTTTTTTTTTTTTT
Dof	FvH4_2g10900	FvPAT6	1261	1281	18.5846	9.35e-08	0.000272	TTTTTTTTTTTTTTTTTTTTT
Dof	FvH4_2g10900	FvPAT6	1258	1278	17.4462	3.42e-07	0.000766	CTTTTTTTTTTTTTTTTTTTT
Dof	FvH4_2g10900	FvPAT6	1262	1282	17.2154	4.36e-07	0.000848	TTTTTTTTTTTTTTTTTTTTC
Dof	FvH4_2g10900	FvPAT6	1252	1272	16.5231	5.21e-07	0.00628	AAAAAAAAAAAAAAGTATATT
Dof	FvH4_2g10900	FvPAT6	1263	1283	16.0615	1.37e-06	0.00222	TTTTTTTTTTTTTTTTTTTCA
Dof	FvH4_2g10900	FvPAT6	1252	1272	15.5385	1.56e-06	0.0103	AAAAAAAAAAAAAAGTATATT
Dof	FvH4_2g10900	FvPAT6	1249	1269	15.2462	1.59e-06	0.00905	AAAAAAAAAAAGTATATTAAA
Dof	FvH4_2g10900	FvPAT6	659	679	15.1077	1.75e-06	0.0151	GATGTTTTTATTTTCCTTTTT
Dof	FvH4_2g10900	FvPAT6	392	412	14.5538	4.49e-06	0.0243	ATGGAGAAGAAAAAGAAAATG
Dof	FvH4_2g10900	FvPAT6	395	415	14.3077	4.59e-06	0.0173	GAGAAGAAAAAGAAAATGATT
Dof	FvH4_2g10900	FvPAT6	1257	1277	14.5077	5.33e-06	0.00498	ACTTTTTTTTTTTTTTTTTTT
Dof	FvH4_2g10900	FvPAT6	1264	1284	14.4923	5.4e-06	0.00498	TTTTTTTTTTTTTTTTTTCAA
Dof	FvH4_2g10900	FvPAT6	1256	1276	14.4769	5.46e-06	0.00498	TACTTTTTTTTTTTTTTTTTT
Dof	FvH4_2g10900	FvPAT6	667	680	13.9077	5.63e-06	0.208	AAAAAAGGAAAATA
Dof	FvH4_2g10900	FvPAT6	1252	1270	14.0615	7.59e-06	0.0467	AAAAAAAAAAAAGTATATT
Dof	FvH4_2g10900	FvPAT6	1255	1275	13.9077	8.58e-06	0.00694	ATACTTTTTTTTTTTTTTTTT
Dof	FvH4_2g10900	FvPAT6	390	410	13.2769	1.38e-05	0.00811	TTTTCTTTTTCTTCTCCATAA
Dof	FvH4_2g10900	FvPAT6	392	412	12.5538	2.57e-05	0.0669	ATGGAGAAGAAAAAGAAAATG
Dof	FvH4_2g10900	FvPAT6	1118	1131	12.6769	2.58e-05	0.208	AAAAAAGTTGTAAA
Dof	FvH4_2g10900	FvPAT6	125	138	12.4308	3.3e-05	0.208	GAAAAAGGAAGAGT
Dof	FvH4_2g10900	FvPAT6	1265	1285	11.8462	3.69e-05	0.0169	TTTTTTTTTTTTTTTTTCAAG
Dof	FvH4_2g10900	FvPAT6	665	685	11.6615	5.07e-05	0.0955	TTGTCAAAAAAGGAAAATAAA
Dof	FvH4_2g10900	FvPAT6	668	688	11.6308	5.44e-05	0.106	GAGTTGTCAAAAAAGGAAAAT
Dof	FvH4_2g10900	FvPAT6	1441	1461	11.0769	5.98e-05	0.0247	GTCTCTTTAATTCTTTTTATA
Dof	FvH4_2g10900	FvPAT6	401	421	11.2154	7.16e-05	0.123	CATATTAATCATTTTCTTTTT
Dof	FvH4_2g10900	FvPAT6	125	135	11.3846	8.7e-05	0.476	GAAAAAGGAAG
Dof	FvH4_2g10900	FvPAT6	670	680	11.3846	8.7e-05	0.476	AAAAAAGGAAA
Dof	FvH4_2g13200	FvPAT7	83	103	12.4615	2.65e-05	0.0725	CTCTAATCTGTTTAGCTTTTT
Dof	FvH4_2g13200	FvPAT7	663	683	11.7077	4.04e-05	0.0178	TTTTTTTTTTTTTTTAATCCT
Dof	FvH4_2g13200	FvPAT7	664	684	11.0923	5.93e-05	0.0247	TTTTTTTTTTTTTTAATCCTT
Dof	FvH4_2g13200	FvPAT7	660	680	10.8462	6.87e-05	0.0267	GTGTTTTTTTTTTTTTTTAAT
Dof	FvH4_2g13200	FvPAT7	662	682	10.7231	7.4e-05	0.0278	GTTTTTTTTTTTTTTTAATCC
Dof	FvH4_3g35813	FvPAT8	4	14	13.3231	4.99e-06	0.275	GATAAAGTGAA
Dof	FvH4_3g35813	FvPAT8	1	14	12.1692	4.19e-05	0.208	GATAAAGTGAAATC
Dof	FvH4_3g35813	FvPAT8	167	180	12.1077	4.43e-05	0.208	GAAAAAGGAATCTA
Dof	FvH4_3g35813	FvPAT8	159	179	11.8	4.58e-05	0.102	ACACTTCTTAGATTCCTTTTT
Dof	FvH4_3g35813	FvPAT8	1246	1259	11.7692	5.86e-05	0.208	CAAAAAGTAGTTCA
Dof	FvH4_3g35813	FvPAT8	2	20	11.3538	6.01e-05	0.148	ATTGTTGATAAAGTGAAAT
Dof	FvH4_3g35813	FvPAT8	170	180	11.6615	6.56e-05	0.476	GAAAAAGGAAT
Dof	FvH4_3g35813	FvPAT8	1241	1261	11.2154	7.08e-05	0.115	TCAACCAAAAAGTAGTTCAAA
Dof	FvH4_3g35813	FvPAT8	1246	1255	10.4	7.22e-05	0.492	CAAAAAGTAG
Dof	FvH4_3g35813	FvPAT8	48	68	11.0308	8.08e-05	0.128	AGGCATGAAAAGCATAAGAAG
Dof	FvH4_4g22230	FvPAT9	117	137	20.3231	9e-09	0.000131	CCTTCTTTTTTTTTTTTTTTT
Dof	FvH4_4g22230	FvPAT9	986	1006	19.2308	9.51e-09	0.000573	AAAAAGAAAAAAAAGGGAAAG
Dof	FvH4_4g22230	FvPAT9	986	1006	17.8308	7.3e-08	0.00201	AAAAAGAAAAAAAAGGGAAAG
Dof	FvH4_4g22230	FvPAT9	988	1008	18.4615	1.08e-07	0.0003	TTCCCTTTTTTTTCTTTTTCT
Dof	FvH4_4g22230	FvPAT9	992	1012	17.0769	1.35e-07	0.00383	TTAAAGAAAAAGAAAAAAAAG
Dof	FvH4_4g22230	FvPAT9	986	1004	17.6923	1.37e-07	0.00823	AAAGAAAAAAAAGGGAAAG
Dof	FvH4_4g22230	FvPAT9	700	720	18.0154	1.82e-07	0.000482	TTTTCTTTTTTATGTCTTTTT
Dof	FvH4_4g22230	FvPAT9	986	1006	16.7538	1.85e-07	0.00557	CTTTCCCTTTTTTTTCTTTTT
Dof	FvH4_4g22230	FvPAT9	112	132	16.6	2.72e-07	0.00383	AAAAAAAAAAAGAAGGAAGAA
Dof	FvH4_4g22230	FvPAT9	119	139	17.3385	3.83e-07	0.000827	TTCTTTTTTTTTTTTTTTTTT
Dof	FvH4_4g22230	FvPAT9	983	1003	16.2923	4.18e-07	0.00383	AAGAAAAAAAAGGGAAAGGAA
Dof	FvH4_4g22230	FvPAT9	118	138	16.7385	7.11e-07	0.00134	CTTCTTTTTTTTTTTTTTTTT
Dof	FvH4_4g22230	FvPAT9	106	126	15.8	7.25e-07	0.0109	TGTCTTTTCTTCCTTCTTTTT
Dof	FvH4_4g22230	FvPAT9	115	135	16.1077	7.91e-07	0.00674	AAAAAAAAAAAAAAGAAGGAA
Dof	FvH4_4g22230	FvPAT9	682	702	15.9846	1.47e-06	0.00223	TTTTCTTTTCTCTCTTTAGTT
Dof	FvH4_4g22230	FvPAT9	982	1002	15.9692	1.49e-06	0.00223	TTTCCTTTCCCTTTTTTTTCT
Dof	FvH4_4g22230	FvPAT9	711	731	15.1077	1.75e-06	0.0151	TTGCTTTCCTCTTTTCTTTTT
Dof	FvH4_4g22230	FvPAT9	120	140	15.7538	1.82e-06	0.00247	TCTTTTTTTTTTTTTTTTTTC
Dof	FvH4_4g22230	FvPAT9	123	143	15.5846	2.12e-06	0.00275	TTTTTTTTTTTTTTTTTCCCT
Dof	FvH4_4g22230	FvPAT9	122	142	15.0462	3.4e-06	0.00374	TTTTTTTTTTTTTTTTTTCCC
Dof	FvH4_4g22230	FvPAT9	987	1007	15.0462	3.4e-06	0.00374	TTTCCCTTTTTTTTCTTTTTC
Dof	FvH4_4g22230	FvPAT9	121	141	15	3.54e-06	0.0038	CTTTTTTTTTTTTTTTTTTCC
Dof	FvH4_4g22230	FvPAT9	710	730	14.3692	4.3e-06	0.0173	AAAAAAGAAAAGAGGAAAGCA
Dof	FvH4_4g22230	FvPAT9	687	707	14.3538	4.37e-06	0.0173	AAGAGAGAAAAGAAAAAAGAC
Dof	FvH4_4g22230	FvPAT9	712	732	14.6923	4.58e-06	0.00452	TTTGCTTTCCTCTTTTCTTTT
Dof	FvH4_4g22230	FvPAT9	702	722	14.4	5.24e-06	0.0244	AAAGACATAAAAAAGAAAAGA
Dof	FvH4_4g22230	FvPAT9	519	539	14.3846	5.32e-06	0.0244	TAAAAAAACAAAAAGGAGTTT
Dof	FvH4_4g22230	FvPAT9	992	1012	14.0769	5.64e-06	0.0309	CTTTTTTTTCTTTTTCTTTAA
Dof	FvH4_4g22230	FvPAT9	716	736	13.9538	6.41e-06	0.0322	TCCTTTTGCTTTCCTCTTTTC
Dof	FvH4_4g22230	FvPAT9	700	720	13.6923	8.39e-06	0.0389	TTTTCTTTTTTATGTCTTTTT
Dof	FvH4_4g22230	FvPAT9	989	1009	13.6923	1.01e-05	0.00736	TCCCTTTTTTTTCTTTTTCTT
Dof	FvH4_4g22230	FvPAT9	705	725	13.6769	1.02e-05	0.00736	TCCTCTTTTCTTTTTTATGTC
Dof	FvH4_4g22230	FvPAT9	990	1010	13.6615	1.04e-05	0.00736	CCCTTTTTTTTCTTTTTCTTT
Dof	FvH4_4g22230	FvPAT9	113	133	13.5077	1.16e-05	0.00752	TCTTCCTTCTTTTTTTTTTTT
Dof	FvH4_4g22230	FvPAT9	684	704	13.5231	1.2e-05	0.0367	CTAAAGAGAGAAAAGAAAAAA
Dof	FvH4_4g22230	FvPAT9	699	719	13.4308	1.23e-05	0.00779	TTTCTTTTTTATGTCTTTTTT
Dof	FvH4_4g22230	FvPAT9	995	1015	13.4923	1.23e-05	0.0367	TGTTTAAAGAAAAAGAAAAAA
Dof	FvH4_4g22230	FvPAT9	981	1001	13.4154	1.24e-05	0.0078	ATTTCCTTTCCCTTTTTTTTC
Dof	FvH4_4g22230	FvPAT9	684	704	13.2615	1.28e-05	0.0538	TTTTTTCTTTTCTCTCTTTAG
Dof	FvH4_4g22230	FvPAT9	124	144	13.1846	1.47e-05	0.00859	TTTTTTTTTTTTTTTTCCCTC
Dof	FvH4_4g22230	FvPAT9	686	704	13.2769	1.48e-05	0.0631	AAAGAGAGAAAAGAAAAAA
Dof	FvH4_4g22230	FvPAT9	691	711	13.2769	1.49e-05	0.0418	GAGAAAAGAAAAAAGACATAA
Dof	FvH4_4g22230	FvPAT9	522	542	13.0923	1.53e-05	0.0438	AAAAACAAAAAGGAGTTTTAA
Dof	FvH4_4g22230	FvPAT9	689	709	13.1231	1.54e-05	0.0088	ATGTCTTTTTTCTTTTCTCTC
Dof	FvH4_4g22230	FvPAT9	718	738	13.1231	1.54e-05	0.0088	ATTCCTTTTGCTTTCCTCTTT
Dof	FvH4_4g22230	FvPAT9	707	727	12.9846	1.91e-05	0.0456	CATAAAAAAGAAAAGAGGAAA
Dof	FvH4_4g22230	FvPAT9	684	704	12.8154	2.09e-05	0.0669	CTAAAGAGAGAAAAGAAAAAA
Dof	FvH4_4g22230	FvPAT9	105	125	12.6769	2.11e-05	0.0116	ATGTCTTTTCTTCCTTCTTTT
Dof	FvH4_4g22230	FvPAT9	707	727	12.6154	2.21e-05	0.0119	TTTCCTCTTTTCTTTTTTATG
Dof	FvH4_4g22230	FvPAT9	115	135	12.6923	2.31e-05	0.0669	AAAAAAAAAAAAAAGAAGGAA
Dof	FvH4_4g22230	FvPAT9	991	1011	12.5231	2.35e-05	0.0123	CCTTTTTTTTCTTTTTCTTTA
Dof	FvH4_4g22230	FvPAT9	114	134	12.4923	2.4e-05	0.0125	CTTCCTTCTTTTTTTTTTTTT
Dof	FvH4_4g22230	FvPAT9	977	997	12.5538	2.44e-05	0.0725	CAGAATTTCCTTTCCCTTTTT
Dof	FvH4_4g22230	FvPAT9	697	717	12.3846	2.58e-05	0.0131	TCTTTTTTATGTCTTTTTTCT
Dof	FvH4_4g22230	FvPAT9	694	714	12.4923	2.59e-05	0.0624	AAAAGAAAAAAGACATAAAAA
Dof	FvH4_4g22230	FvPAT9	693	713	12.4	2.79e-05	0.0731	TTTTATGTCTTTTTTCTTTTC
Dof	FvH4_4g22230	FvPAT9	720	740	12.3692	3.14e-05	0.0693	AGAGGAAAGCAAAAGGAATGG
Dof	FvH4_4g22230	FvPAT9	982	1002	12.2615	3.15e-05	0.0711	AGAAAAAAAAGGGAAAGGAAA
Dof	FvH4_4g22230	FvPAT9	125	145	12.0154	3.3e-05	0.0161	TTTTTTTTTTTTTTTCCCTCA
Dof	FvH4_4g22230	FvPAT9	992	1012	12	3.34e-05	0.0161	CTTTTTTTTCTTTTTCTTTAA
Dof	FvH4_4g22230	FvPAT9	988	998	12.2308	3.36e-05	0.476	AAAAAAGGGAA
Dof	FvH4_4g22230	FvPAT9	517	537	11.9538	3.44e-05	0.0163	ACTCCTTTTTGTTTTTTTAAC
Dof	FvH4_4g22230	FvPAT9	116	136	11.8462	3.69e-05	0.0169	TCCTTCTTTTTTTTTTTTTTT
Dof	FvH4_4g22230	FvPAT9	1411	1424	12.2615	3.87e-05	0.208	AAAAAAGGTATCAA
Dof	FvH4_4g22230	FvPAT9	986	1006	11.6462	4.2e-05	0.0181	CTTTCCCTTTTTTTTCTTTTT
Dof	FvH4_4g22230	FvPAT9	115	135	11.6308	4.24e-05	0.0182	TTCCTTCTTTTTTTTTTTTTT
Dof	FvH4_4g22230	FvPAT9	705	725	11.8923	4.24e-05	0.088	GACATAAAAAAGAAAAGAGGA
Dof	FvH4_4g22230	FvPAT9	702	722	11.8308	4.42e-05	0.102	AAAGACATAAAAAAGAAAAGA
Dof	FvH4_4g22230	FvPAT9	995	1015	11.7077	4.82e-05	0.104	TGTTTAAAGAAAAAGAAAAAA
Dof	FvH4_4g22230	FvPAT9	1412	1432	11.7538	4.98e-05	0.106	AATACAACAAAAAAGGTATCA
Dof	FvH4_4g22230	FvPAT9	707	727	11.5692	5.32e-05	0.107	CATAAAAAAGAAAAGAGGAAA
Dof	FvH4_4g22230	FvPAT9	723	743	11.6	5.35e-05	0.111	CGCCCATTCCTTTTGCTTTCC
Dof	FvH4_4g22230	FvPAT9	985	998	11.7077	6.17e-05	0.208	AAAAAAGGGAAAGG
Dof	FvH4_4g22230	FvPAT9	995	1013	11.3077	6.19e-05	0.148	TTTAAAGAAAAAGAAAAAA
Dof	FvH4_4g22230	FvPAT9	691	711	11.2923	6.43e-05	0.125	GAGAAAAGAAAAAAGACATAA
Dof	FvH4_4g22230	FvPAT9	994	1007	11.6	6.72e-05	0.208	GAAAAAGAAAAAAA
Dof	FvH4_4g22230	FvPAT9	519	539	11.1231	7.21e-05	0.132	TAAAAAAACAAAAAGGAGTTT
Dof	FvH4_4g22230	FvPAT9	997	1017	10.6769	7.6e-05	0.0282	TTTTCTTTTTCTTTAAACATA
Dof	FvH4_4g22230	FvPAT9	985	1005	11.0154	7.74e-05	0.132	AAAAGAAAAAAAAGGGAAAGG
Dof	FvH4_4g22230	FvPAT9	686	706	11.0769	7.92e-05	0.126	TCTTTTTTCTTTTCTCTCTTT
Dof	FvH4_4g22230	FvPAT9	527	540	11.3385	8.14e-05	0.239	CAAAAAGGAGTTTT
Dof	FvH4_4g22230	FvPAT9	363	383	10.8	8.9e-05	0.141	GAATGAAACCAAAAGTACCCA
Dof	FvH4_4g30660	FvPAT10	1460	1480	18.1846	5.39e-08	0.00119	GAAACAAGAAAAAAGTAAAAG
Dof	FvH4_4g30660	FvPAT10	1460	1480	17.6154	1.01e-07	0.00201	GAAACAAGAAAAAAGTAAAAG
Dof	FvH4_4g30660	FvPAT10	1463	1483	16.4615	3.31e-07	0.00383	ACAAGAAAAAAGTAAAAGGGG
Dof	FvH4_4g30660	FvPAT10	1462	1480	15.6615	1.61e-06	0.024	AACAAGAAAAAAGTAAAAG
Dof	FvH4_4g30660	FvPAT10	1469	1489	14.7231	2.76e-06	0.0185	CCCCACCCCCTTTTACTTTTT
Dof	FvH4_4g30660	FvPAT10	1458	1478	14.7538	4.35e-06	0.00437	TTTACTTTTTTCTTGTTTCTA
Dof	FvH4_4g30660	FvPAT10	1464	1484	13.3231	1.33e-05	0.00811	CCCCCTTTTACTTTTTTCTTG
Dof	FvH4_4g30660	FvPAT10	198	218	12.5231	2.35e-05	0.0123	TTTGTTTTTTTATATTTGTTT
Dof	FvH4_4g30660	FvPAT10	1468	1481	11.7538	5.93e-05	0.208	AAAAAAGTAAAAGG
Dof	FvH4_4g30660	FvPAT10	1466	1486	11.3692	6.53e-05	0.118	AGAAAAAAGTAAAAGGGGGTG
Dof	FvH4_4g30660	FvPAT10	1465	1485	10.8308	6.94e-05	0.0268	ACCCCCTTTTACTTTTTTCTT
Dof	FvH4_4g30660	FvPAT10	1468	1478	11.5231	7.67e-05	0.476	AAAAAAGTAAA
Dof	FvH4_4g30660	FvPAT10	1468	1477	10.3417	7.99e-05	0.492	AAAAAAGTAA
Dof	FvH4_4g30660	FvPAT10	1354	1374	11.0615	8.03e-05	0.126	AAGCAAGAAAAAAAGAAATTT
Dof	FvH4_4g30660	FvPAT10	1350	1370	10.5538	8.17e-05	0.0301	TTCTTTTTTTCTTGCTTCTTC
Dof	FvH4_4g30660	FvPAT10	1466	1486	10.8923	8.39e-05	0.137	AGAAAAAAGTAAAAGGGGGTG
Dof	FvH4_4g30660	FvPAT10	1469	1489	10.8462	9.2e-05	0.135	AAAAAGTAAAAGGGGGTGGGG
Dof	FvH4_5g00750	FvPAT11	767	785	14.2	6.71e-06	0.0467	AACGTATAAAAAGGGTAAA
Dof	FvH4_5g00750	FvPAT11	765	785	13.6615	1.03e-05	0.0412	CAAACGTATAAAAAGGGTAAA
Dof	FvH4_5g00750	FvPAT11	1468	1488	13.2154	1.51e-05	0.0567	TAATAATAATAAAAGTGAATA
Dof	FvH4_5g00750	FvPAT11	1470	1488	12.8154	2.13e-05	0.0848	ATAATAATAAAAGTGAATA
Dof	FvH4_5g00750	FvPAT11	1466	1486	12.4769	2.43e-05	0.0125	TTCACTTTTATTATTATTATT
Dof	FvH4_5g00750	FvPAT11	1468	1488	10.8154	9.43e-05	0.137	TAATAATAATAAAAGTGAATA
Dof	FvH4_5g08980	FvPAT12	344	364	15.3538	1.4e-06	0.00905	AAAAAGAAAAAGAACAAAAAC
Dof	FvH4_5g08980	FvPAT12	344	364	14.7538	2.66e-06	0.0185	GTTTTTGTTCTTTTTCTTTTT
Dof	FvH4_5g08980	FvPAT12	212	232	14.1231	6.76e-06	0.0349	ACAAAAGAATAAAAGGATAAA
Dof	FvH4_5g08980	FvPAT12	347	367	13.9231	8.12e-06	0.035	TTCAAAAAGAAAAAGAACAAA
Dof	FvH4_5g08980	FvPAT12	341	361	13.6308	1.06e-05	0.00744	TTTGTTTTTGTTCTTTTTCTT
Dof	FvH4_5g08980	FvPAT12	211	231	13.5846	1.1e-05	0.00752	TTATCCTTTTATTCTTTTGTT
Dof	FvH4_5g08980	FvPAT12	210	230	13.3077	1.35e-05	0.00811	TATCCTTTTATTCTTTTGTTC
Dof	FvH4_5g08980	FvPAT12	347	365	13.3538	1.39e-05	0.0631	CAAAAAGAAAAAGAACAAA
Dof	FvH4_5g08980	FvPAT12	214	232	12.3538	3.01e-05	0.1	AAAAGAATAAAAGGATAAA
Dof	FvH4_5g08980	FvPAT12	1468	1488	11.8154	3.77e-05	0.0169	TTTACTTTTAACATTATATTC
Dof	FvH4_5g08980	FvPAT12	350	370	11.5846	5.38e-05	0.0982	AGCTTCAAAAAGAAAAAGAAC
Dof	FvH4_5g08980	FvPAT12	338	358	11.4154	6.16e-05	0.12	TTGTTTGTTTTTGTTCTTTTT
Dof	FvH4_5g08980	FvPAT12	215	235	11.2769	6.77e-05	0.113	AAAGAATAAAAGGATAAATAA
Dof	FvH4_5g08980	FvPAT12	213	233	11.2615	6.92e-05	0.123	ATTTATCCTTTTATTCTTTTG
Dof	FvH4_5g08980	FvPAT12	347	367	11.2	7.33e-05	0.121	TTCAAAAAGAAAAAGAACAAA
Dof	FvH4_5g08980	FvPAT12	212	232	11.0615	8.03e-05	0.126	ACAAAAGAATAAAAGGATAAA
Dof	FvH4_5g08980	FvPAT12	340	360	10.2154	9.92e-05	0.0351	GTTTGTTTTTGTTCTTTTTCT
Dof	FvH4_5g25830	FvPAT13	1311	1324	11.9231	5.2e-05	0.208	GAAAAAGGGGTATT
Dof	FvH4_5g25830	FvPAT13	1401	1421	11.1231	5.82e-05	0.0244	TCTACTTTTAATATTTTCAGT
Dof	FvH4_5g25830	FvPAT13	1311	1321	11.7692	5.93e-05	0.476	GAAAAAGGGGT
Dof	FvH4_6g04920	FvPAT14	514	534	18.5846	9.35e-08	0.000272	TTTTTTTTTTTTTTTTTTTTT
Dof	FvH4_6g04920	FvPAT14	515	535	18.5846	9.35e-08	0.000272	TTTTTTTTTTTTTTTTTTTTT
Dof	FvH4_6g04920	FvPAT14	516	536	18.5846	9.35e-08	0.000272	TTTTTTTTTTTTTTTTTTTTT
Dof	FvH4_6g04920	FvPAT14	517	537	18.5846	9.35e-08	0.000272	TTTTTTTTTTTTTTTTTTTTT
Dof	FvH4_6g04920	FvPAT14	518	538	18.5846	9.35e-08	0.000272	TTTTTTTTTTTTTTTTTTTTT
Dof	FvH4_6g04920	FvPAT14	519	539	18.5846	9.35e-08	0.000272	TTTTTTTTTTTTTTTTTTTTT
Dof	FvH4_6g04920	FvPAT14	520	540	18.5846	9.35e-08	0.000272	TTTTTTTTTTTTTTTTTTTTT
Dof	FvH4_6g04920	FvPAT14	521	541	18.5846	9.35e-08	0.000272	TTTTTTTTTTTTTTTTTTTTT
Dof	FvH4_6g04920	FvPAT14	522	542	18.5846	9.35e-08	0.000272	TTTTTTTTTTTTTTTTTTTTT
Dof	FvH4_6g04920	FvPAT14	523	543	18.5846	9.35e-08	0.000272	TTTTTTTTTTTTTTTTTTTTT
Dof	FvH4_6g04920	FvPAT14	524	544	18.5846	9.35e-08	0.000272	TTTTTTTTTTTTTTTTTTTTT
Dof	FvH4_6g04920	FvPAT14	525	545	18.5846	9.35e-08	0.000272	TTTTTTTTTTTTTTTTTTTTT
Dof	FvH4_6g04920	FvPAT14	527	547	17.5077	3.2e-07	0.000766	TTTTTTTTTTTTTTTTTTTCT
Dof	FvH4_6g04920	FvPAT14	513	533	17.2615	4.16e-07	0.000848	GTTTTTTTTTTTTTTTTTTTT
Dof	FvH4_6g04920	FvPAT14	526	546	17.2154	4.36e-07	0.000848	TTTTTTTTTTTTTTTTTTTTC
Dof	FvH4_6g04920	FvPAT14	528	548	15.6308	2.04e-06	0.0027	TTTTTTTTTTTTTTTTTTCTG
Dof	FvH4_6g04920	FvPAT14	529	549	13.9846	8.08e-06	0.00663	TTTTTTTTTTTTTTTTTCTGA
Dof	FvH4_6g04920	FvPAT14	530	550	11.6462	4.2e-05	0.0181	TTTTTTTTTTTTTTTTCTGAA
Dof	FvH4_6g04920	FvPAT14	531	551	11.5846	4.36e-05	0.0186	TTTTTTTTTTTTTTTCTGAAT
Dof	FvH4_6g13410	FvPAT15	723	743	18.8923	6.38e-08	0.000272	GCCTCTTTTTTTTTTTTTTTT
Dof	FvH4_6g13410	FvPAT15	725	745	16.2	1.2e-06	0.002	CTCTTTTTTTTTTTTTTTTTT
Dof	FvH4_6g13410	FvPAT15	721	741	15.5385	1.56e-06	0.0103	AAAAAAAAAAAAAAGAGGCAA
Dof	FvH4_6g13410	FvPAT15	726	746	15.7538	1.82e-06	0.00247	TCTTTTTTTTTTTTTTTTTTC
Dof	FvH4_6g13410	FvPAT15	724	744	15.2769	2.79e-06	0.00331	CCTCTTTTTTTTTTTTTTTTT
Dof	FvH4_6g13410	FvPAT15	721	741	14.8462	4.03e-06	0.00419	TTGCCTCTTTTTTTTTTTTTT
Dof	FvH4_6g13410	FvPAT15	721	741	14.6308	4.16e-06	0.0279	AAAAAAAAAAAAAAGAGGCAA
Dof	FvH4_6g13410	FvPAT15	727	747	14.5077	5.33e-06	0.00498	CTTTTTTTTTTTTTTTTTTCG
Dof	FvH4_6g13410	FvPAT15	718	738	13.6462	9.03e-06	0.0302	AAAAAAAAAAAGAGGCAAACG
Dof	FvH4_6g13410	FvPAT15	728	748	13.3077	1.35e-05	0.00811	TTTTTTTTTTTTTTTTTTCGG
Dof	FvH4_6g13410	FvPAT15	222	242	12.2462	2.84e-05	0.0141	TTTGCTTTTATTACTTATGTT
Dof	FvH4_6g13410	FvPAT15	729	749	12.2308	2.86e-05	0.0142	TTTTTTTTTTTTTTTTTCGGC
Dof	FvH4_6g13410	FvPAT15	721	739	12.2	3.36e-05	0.105	AAAAAAAAAAAAGAGGCAA
Dof	FvH4_6g13410	FvPAT15	730	750	11.7231	4e-05	0.0178	TTTTTTTTTTTTTTTTCGGCT
Dof	FvH4_6g13410	FvPAT15	1463	1483	11.8615	4.36e-05	0.101	TTCCTTGTACTACACCTTTTT
Dof	FvH4_6g13410	FvPAT15	731	751	10.3846	9.01e-05	0.032	TTTTTTTTTTTTTTTCGGCTG
Dof	FvH4_6g13410	FvPAT15	227	247	10.8462	9.2e-05	0.135	AAGTAATAAAAGCAAACCAAA
Dof	FvH4_6g14950	FvPAT16	444	464	21.4462	1.47e-09	8.58e-05	TTTCCTTTTTGTTTTTTTTTT
Dof	FvH4_6g14950	FvPAT16	446	466	19.9538	1.51e-09	8.98e-05	AAAAAAAACAAAAAGGAAAGA
Dof	FvH4_6g14950	FvPAT16	430	450	19.4308	1.73e-09	0.000104	AAAAACAAAAAGAAAAAAAAA
Dof	FvH4_6g14950	FvPAT16	436	456	17.8308	3e-08	0.00181	TTGTTTTTTTTTTTTCTTTTT
Dof	FvH4_6g14950	FvPAT16	572	592	18.1231	5.92e-08	0.00119	TAAAAAAAAAAAAAGTAAAAC
Dof	FvH4_6g14950	FvPAT16	446	466	17.6769	1.14e-07	0.00171	AAAAAAAACAAAAAGGAAAGA
Dof	FvH4_6g14950	FvPAT16	427	447	17.2769	1.67e-07	0.00243	TAGAAAAACAAAAAGAAAAAA
Dof	FvH4_6g14950	FvPAT16	572	592	17.1385	2.04e-07	0.00243	TAAAAAAAAAAAAAGTAAAAC
Dof	FvH4_6g14950	FvPAT16	425	445	17.5538	3.04e-07	0.000766	TTTTCTTTTTGTTTTTCTATT
Dof	FvH4_6g14950	FvPAT16	574	592	17.0462	3.21e-07	0.00961	AAAAAAAAAAAAGTAAAAC
Dof	FvH4_6g14950	FvPAT16	570	590	17.4615	3.36e-07	0.000766	TTTACTTTTTTTTTTTTTAGA
Dof	FvH4_6g14950	FvPAT16	449	469	16.2769	4.27e-07	0.00383	AAAAACAAAAAGGAAAGAGAC
Dof	FvH4_6g14950	FvPAT16	575	595	16.2462	4.45e-07	0.00383	AAAAAAAAAAAGTAAAACCCG
Dof	FvH4_6g14950	FvPAT16	448	466	16.3385	7.56e-07	0.0151	AAAAAACAAAAAGGAAAGA
Dof	FvH4_6g14950	FvPAT16	432	452	16.4923	9.07e-07	0.00165	TTTTTTTTTTTCTTTTTGTTT
Dof	FvH4_6g14950	FvPAT16	431	451	16.3846	1.01e-06	0.00175	TTTTTTTTTTCTTTTTGTTTT
Dof	FvH4_6g14950	FvPAT16	433	453	16.3692	1.02e-06	0.00175	TTTTTTTTTTTTCTTTTTGTT
Dof	FvH4_6g14950	FvPAT16	1475	1495	15.9077	1.58e-06	0.0023	CTCACTTTTTTCATTTACTTT
Dof	FvH4_6g14950	FvPAT16	437	457	15.8615	1.65e-06	0.00235	TTTGTTTTTTTTTTTTCTTTT
Dof	FvH4_6g14950	FvPAT16	427	447	15.3538	1.98e-06	0.0171	TAGAAAAACAAAAAGAAAAAA
Dof	FvH4_6g14950	FvPAT16	1473	1491	15.3538	2.21e-06	0.0265	TAAATGAAAAAAGTGAGAA
Dof	FvH4_6g14950	FvPAT16	445	465	15.2769	2.79e-06	0.00331	CTTTCCTTTTTGTTTTTTTTT
Dof	FvH4_6g14950	FvPAT16	1473	1493	14.9231	3.11e-06	0.0234	AGTAAATGAAAAAAGTGAGAA
Dof	FvH4_6g14950	FvPAT16	436	456	15.1077	3.23e-06	0.00369	TTGTTTTTTTTTTTTCTTTTT
Dof	FvH4_6g14950	FvPAT16	1473	1493	14.1077	6.97e-06	0.0277	AGTAAATGAAAAAAGTGAGAA
Dof	FvH4_6g14950	FvPAT16	429	447	14.0308	7.8e-06	0.0467	GAAAAACAAAAAGAAAAAA
Dof	FvH4_6g14950	FvPAT16	438	458	13.9846	8.08e-06	0.00663	TTTTGTTTTTTTTTTTTCTTT
Dof	FvH4_6g14950	FvPAT16	443	463	13.7692	9.54e-06	0.00736	TTCCTTTTTGTTTTTTTTTTT
Dof	FvH4_6g14950	FvPAT16	454	464	12.9385	1.1e-05	0.275	CAAAAAGGAAA
Dof	FvH4_6g14950	FvPAT16	434	454	13.5077	1.16e-05	0.00752	GTTTTTTTTTTTTCTTTTTGT
Dof	FvH4_6g14950	FvPAT16	1472	1485	13.3231	1.24e-05	0.208	AAAAAAGTGAGAAA
Dof	FvH4_6g14950	FvPAT16	1345	1365	12.9077	1.8e-05	0.00998	ATTTCTTTTCCCTTCTGGTTT
Dof	FvH4_6g14950	FvPAT16	1470	1490	12.9077	1.8e-05	0.0485	AAATGAAAAAAGTGAGAAACT
Dof	FvH4_6g14950	FvPAT16	1476	1485	11.2167	2.02e-05	0.413	AAAAAAGTGA
Dof	FvH4_6g14950	FvPAT16	580	593	12.7538	2.38e-05	0.208	AAAAAAGTAAAACC
Dof	FvH4_6g14950	FvPAT16	1350	1370	12.0769	3.66e-05	0.0787	AGAAGGGAAAAGAAATCAGTA
Dof	FvH4_6g14950	FvPAT16	424	444	11.8154	3.77e-05	0.0169	TTTCTTTTTGTTTTTCTATTT
Dof	FvH4_6g14950	FvPAT16	454	467	12.0462	4.67e-05	0.208	CAAAAAGGAAAGAG
Dof	FvH4_6g14950	FvPAT16	435	448	11.7538	5.93e-05	0.208	CAAAAAGAAAAAAA
Dof	FvH4_6g14950	FvPAT16	569	589	11.0462	6.1e-05	0.0248	TTACTTTTTTTTTTTTTAGAT
Dof	FvH4_6g14950	FvPAT16	580	590	11.5231	7.67e-05	0.476	AAAAAAGTAAA
Dof	FvH4_6g14950	FvPAT16	580	589	10.3417	7.99e-05	0.492	AAAAAAGTAA
Dof	FvH4_6g39520	FvPAT17	240	260	13.1385	1.44e-05	0.0542	GTCATTATTCATTACCTTTTT
Dof	FvH4_6g39520	FvPAT17	231	251	13.1846	1.61e-05	0.0418	CAAATAATTAAAAAGGTAATG
Dof	FvH4_6g39520	FvPAT17	39	57	12.6308	2.45e-05	0.0915	TTAATGCAAAAAGTATCAA
Dof	FvH4_6g39520	FvPAT17	229	249	12.2615	2.81e-05	0.0141	TTACCTTTTTAATTATTTGGT
Dof	FvH4_6g39520	FvPAT17	239	252	12.4154	3.35e-05	0.208	TAAAAAGGTAATGA
Dof	FvH4_6g39520	FvPAT17	1397	1417	12.1385	3.48e-05	0.0839	TGTCTCTCTCCTCGACTTTTC
Dof	FvH4_6g39520	FvPAT17	233	251	12.1385	3.51e-05	0.105	AATAATTAAAAAGGTAATG
Dof	FvH4_6g39520	FvPAT17	231	251	11.6	5.2e-05	0.107	CAAATAATTAAAAAGGTAATG
Dof	FvH4_6g39520	FvPAT17	42	51	10.5417	6.09e-05	0.492	CAAAAAGTAT
Dof	FvH4_6g39520	FvPAT17	234	254	11.3692	6.32e-05	0.112	ATAATTAAAAAGGTAATGAAT
Dof	FvH4_6g39520	FvPAT17	1314	1334	10.8769	6.75e-05	0.0267	TAATCTTTTGTTTTTCTTATC
Dof	FvH4_6g39520	FvPAT17	1216	1236	11.2769	6.77e-05	0.113	AGTAGAAAAAAGAAAATCAAT
Dof	FvH4_6g39520	FvPAT17	239	249	11.5231	7.67e-05	0.476	TAAAAAGGTAA
Dof	FvH4_6g39520	FvPAT17	1255	1275	11.0154	7.74e-05	0.132	TGAACAGATAAAAAGGATCAC
Dof	FvH4_6g39520	FvPAT17	1276	1296	11.0769	7.92e-05	0.126	TGTTTTTGTAATCATCTTTTG
Dof	FvH4_6g39520	FvPAT17	38	51	11.2154	8.93e-05	0.25	CAAAAAGTATCAAT
Dof	FvH4_6g39520	FvPAT17	1264	1284	10.8923	9.04e-05	0.136	CATCTTTTGGTGATCCTTTTT
Dof	FvH4_6g39520	FvPAT17	1388	1408	10.7385	9.91e-05	0.137	AAACAGAGAGAAAAGTCGAGG
Dof	FvH4_6g53970	FvPAT18	1458	1478	15.5385	2.21e-06	0.0028	ATTACTTTTGACTTCTTTTTT
Dof	FvH4_6g53970	FvPAT18	1332	1352	14.9846	3.58e-06	0.0038	TTCGCTTTTTTTGTTTAATTT
Dof	FvH4_6g53970	FvPAT18	1327	1347	14.4462	3.96e-06	0.0173	AAACAAAAAAAGCGAAGAAGA
Dof	FvH4_6g53970	FvPAT18	1460	1480	13.7385	9.86e-06	0.0346	AAAAGAAGTCAAAAGTAATTA
Dof	FvH4_6g53970	FvPAT18	1330	1350	13.6	1.12e-05	0.0367	ATTAAACAAAAAAAGCGAAGA
Dof	FvH4_6g53970	FvPAT18	1330	1348	13.3077	1.44e-05	0.0631	TAAACAAAAAAAGCGAAGA
Dof	FvH4_6g53970	FvPAT18	1321	1341	13.0615	1.55e-05	0.0548	CTATTATCTTCTTCGCTTTTT
Dof	FvH4_6g53970	FvPAT18	1469	1489	12.7846	1.99e-05	0.0667	TTTCTTACTTAATTACTTTTG
Dof	FvH4_6g53970	FvPAT18	1460	1480	12.6	2.48e-05	0.0669	AAAAGAAGTCAAAAGTAATTA
Dof	FvH4_6g53970	FvPAT18	1330	1350	12.5846	2.51e-05	0.0669	ATTAAACAAAAAAAGCGAAGA
Dof	FvH4_6g53970	FvPAT18	47	67	12.5077	2.66e-05	0.0669	AAAGAATAAGTAAAGTGATAA
Dof	FvH4_6g53970	FvPAT18	1333	1342	11.075	2.69e-05	0.413	AAAAAAGCGA
Dof	FvH4_6g53970	FvPAT18	1462	1480	11.6923	4.79e-05	0.131	AAGAAGTCAAAAGTAATTA
Dof	FvH4_6g53970	FvPAT18	47	65	11.6308	5e-05	0.131	AGAATAAGTAAAGTGATAA
Dof	FvH4_6g53970	FvPAT18	1427	1447	11.6462	5.16e-05	0.111	ATTTATTTCTTTTGACTTTAG
Dof	FvH4_6g53970	FvPAT18	49	69	11	6.27e-05	0.0254	ATCACTTTACTTATTCTTTAT
Dof	FvH4_6g53970	FvPAT18	1133	1153	10.8462	6.87e-05	0.0267	CTAATTTTTTTTTTTCTTACC
Dof	FvH4_6g53970	FvPAT18	47	67	11.2769	6.95e-05	0.118	AAAGAATAAGTAAAGTGATAA
Dof	FvH4_7g11740	FvPAT19	880	900	20.5538	6.33e-09	0.000123	TTGTCTTTTTTTTTTTTTTTT
Dof	FvH4_7g11740	FvPAT19	885	905	15.1846	3.02e-06	0.00352	TTTTTTTTTTTTTTTTTGTAT
Dof	FvH4_7g11740	FvPAT19	883	903	14.8	4.19e-06	0.00428	TCTTTTTTTTTTTTTTTTTGT
Dof	FvH4_7g11740	FvPAT19	884	904	14.1692	6.99e-06	0.00607	CTTTTTTTTTTTTTTTTTGTA
Dof	FvH4_7g11740	FvPAT19	882	902	14.1538	7.08e-06	0.00607	GTCTTTTTTTTTTTTTTTTTG
Dof	FvH4_7g11740	FvPAT19	886	906	13.8	9.32e-06	0.00734	TTTTTTTTTTTTTTTTGTATT
Dof	FvH4_7g11740	FvPAT19	397	417	13.6615	1.04e-05	0.00736	TTCTCTTTATATGTTTACTTT
Dof	FvH4_7g11740	FvPAT19	878	898	13.1846	1.61e-05	0.0418	AAAAAAAAAAAAAAGACAACC
Dof	FvH4_7g11740	FvPAT19	389	409	12.8769	1.85e-05	0.0485	TAAAAGTAAAAGTAAACATAT
Dof	FvH4_7g11740	FvPAT19	879	899	12.6154	2.21e-05	0.0119	GTTGTCTTTTTTTTTTTTTTT
Dof	FvH4_7g11740	FvPAT19	386	406	12.4462	2.79e-05	0.0674	TCGTAAAAGTAAAAGTAAACA
Dof	FvH4_7g11740	FvPAT19	395	415	12.1846	3.35e-05	0.0839	CTCTTTATATGTTTACTTTTA
Dof	FvH4_7g11740	FvPAT19	878	898	11.7385	4.72e-05	0.104	AAAAAAAAAAAAAAGACAACC
Dof	FvH4_7g11740	FvPAT19	875	895	11.7538	4.72e-05	0.0949	AAAAAAAAAAAGACAACCAAA
Dof	FvH4_7g11740	FvPAT19	357	377	11.4308	6.09e-05	0.12	CGAGTTTTATTTTCGCTTTTA
Dof	FvH4_7g11740	FvPAT19	950	970	11.3077	6.68e-05	0.123	CTGCATCTTTATCAGCTTTAG
Dof	FvH4_7g11740	FvPAT19	386	406	11.3231	6.74e-05	0.118	TCGTAAAAGTAAAAGTAAACA
Dof	FvH4_7g11740	FvPAT19	881	901	10.7385	7.33e-05	0.0277	TGTCTTTTTTTTTTTTTTTTT
Dof	FvH4_7g11740	FvPAT19	388	406	11.0308	7.4e-05	0.17	GTAAAAGTAAAAGTAAACA
Dof	FvH4_7g11740	FvPAT19	399	419	10.9692	8.54e-05	0.131	AGTAAACATATAAAGAGAAAT
Dof	FvH4_7g11740	FvPAT19	402	422	10.9385	8.63e-05	0.133	AAACATATAAAGAGAAATACA
Dof	FvH4_7g11740	FvPAT19	389	409	10.8615	9.24e-05	0.136	ATATGTTTACTTTTACTTTTA
Dof	FvH4_7g17410	FvPAT20	1402	1420	14.2308	6.53e-06	0.0467	CAAAGAGAAAAAGTATCAA
Dof	FvH4_7g17410	FvPAT20	1400	1420	14.0923	6.96e-06	0.0349	CCCAAAGAGAAAAAGTATCAA
Dof	FvH4_7g17410	FvPAT20	1398	1418	13.2769	1.38e-05	0.00811	GATACTTTTTCTCTTTGGGTT
Dof	FvH4_7g17410	FvPAT20	1403	1423	13.1077	1.5e-05	0.0438	AAAGAGAAAAAGTATCAAACT
Dof	FvH4_7g17410	FvPAT20	492	501	11.1833	2.14e-05	0.413	GAAAAAGCGA
Dof	FvH4_7g17410	FvPAT20	78	98	11.8308	3.73e-05	0.0169	TCATCTTTTCTCGTATTGTTT
Dof	FvH4_7g17410	FvPAT20	1353	1371	11.6154	5.05e-05	0.131	AAACAACCAAAAGTACCAA
Dof	FvH4_7g17410	FvPAT20	1408	1421	11.6154	6.65e-05	0.208	GAAAAAGTATCAAA
Dof	FvH4_7g17410	FvPAT20	1351	1371	11.0615	7.51e-05	0.132	CTAAACAACCAAAAGTACCAA
Dof	FvH4_7g17410	FvPAT20	1408	1417	10.2667	8.85e-05	0.495	GAAAAAGTAT
Dof	FvH4_7g18860	FvPAT21	656	676	11.8154	3.77e-05	0.0169	CCAATTTTTTTTTTTTTTCCA
MYB	FvH4_1g02030	FvPAT1	12	22	11.5846	6.47e-05	0.609	ATGTTCGTTAC
MYB	FvH4_1g10780	FvPAT2	212	222	15.4062	2.4e-06	0.15	GGGTAGGTAAG
MYB	FvH4_1g10780	FvPAT2	213	222	16.1443	2.69e-06	0.168	TTACCTACCC
MYB	FvH4_1g10780	FvPAT2	1150	1164	13.1385	1.66e-05	0.255	TGGGTTTAATTTGGT
MYB	FvH4_1g10780	FvPAT2	64	78	12.8154	2.29e-05	0.449	AATAATCTTATCTCA
MYB	FvH4_1g10780	FvPAT2	212	226	12.7692	2.48e-05	0.25	AGACGGGTAGGTAAG
MYB	FvH4_1g10780	FvPAT2	212	224	13.2899	2.64e-05	0.382	CTTACCTACCCGT
MYB	FvH4_1g10780	FvPAT2	211	224	12.4923	3.33e-05	1	ACGGGTAGGTAAGA
MYB	FvH4_1g10780	FvPAT2	213	222	12.2243	3.67e-05	0.872	GGGTAGGTAA
MYB	FvH4_1g10780	FvPAT2	1001	1013	12.7681	3.82e-05	0.382	CTTACCAACTTCG
MYB	FvH4_1g10780	FvPAT2	1081	1095	12.0154	5.14e-05	0.335	TTTGAAGTTGGTAAC
MYB	FvH4_1g10780	FvPAT2	999	1013	11.9538	5.47e-05	0.335	TCCGAAGTTGGTAAG
MYB	FvH4_1g10780	FvPAT2	1083	1095	12.029	5.65e-05	0.382	GTTACCAACTTCA
MYB	FvH4_1g10780	FvPAT2	1000	1020	10.2308	6.7e-05	0.301	GATCAATCTTACCAACTTCGG
MYB	FvH4_1g10780	FvPAT2	1078	1098	11.2615	6.77e-05	0.334	GGTTTTGAAGTTGGTAACGCC
MYB	FvH4_1g10780	FvPAT2	274	284	11.3538	6.81e-05	1	GGGCGGTTACA
MYB	FvH4_1g10780	FvPAT2	205	225	10.1231	7.04e-05	0.301	AAACGCTCTTACCTACCCGTC
MYB	FvH4_1g10780	FvPAT2	212	232	11.1692	7.13e-05	0.722	CGACTAAGACGGGTAGGTAAG
MYB	FvH4_1g10780	FvPAT2	1150	1170	11.1846	7.13e-05	0.334	TGGGTTTAATTTGGTATGACT
MYB	FvH4_1g10780	FvPAT2	212	226	11.3846	7.41e-05	0.459	CTTACCTACCCGTCT
MYB	FvH4_1g10780	FvPAT2	1000	1014	11.2462	7.97e-05	0.483	CCGAAGTTGGTAAGA
MYB	FvH4_1g10780	FvPAT2	5	19	11.4	8.2e-05	0.84	TTCGGTAAATTCGGT
MYB	FvH4_1g10780	FvPAT2	1033	1047	11.4462	8.48e-05	0.399	TTTTGGTTTGGTAAT
MYB	FvH4_1g10780	FvPAT2	212	226	11.2615	9.76e-05	0.399	AGACGGGTAGGTAAG
MYB	FvH4_1g26210	FvPAT3	937	957	15.2462	3.76e-06	0.117	AGACCAAGTCACCAACTCCAA
MYB	FvH4_1g26210	FvPAT3	945	955	14.0462	6.03e-06	0.245	GGAGTTGGTGA
MYB	FvH4_1g26210	FvPAT3	887	899	6.06173	2.91e-05	0.227	TCGTGGTAAGTGG
MYB	FvH4_1g26210	FvPAT3	70	80	11.9385	4.01e-05	0.245	TGGGCTGGTGG
MYB	FvH4_1g26210	FvPAT3	873	887	12.1538	4.48e-05	0.335	TCCTAGTTTGGTGAC
MYB	FvH4_1g26210	FvPAT3	874	888	11.9538	4.89e-05	0.443	CCTAGTTTGGTGACC
MYB	FvH4_1g26210	FvPAT3	839	853	12.0615	4.9e-05	0.335	CAAATTGTTGGTAAA
MYB	FvH4_1g26210	FvPAT3	724	734	11.5692	5.04e-05	0.245	GAAGCTGGTGG
MYB	FvH4_1g26210	FvPAT3	1005	1019	10.9846	6.61e-05	0.328	TTTTCAACCACTATA
MYB	FvH4_1g26210	FvPAT3	944	956	11.5217	6.96e-05	0.382	GTCACCAACTCCA
MYB	FvH4_1g26210	FvPAT3	941	961	11.2	7.06e-05	0.334	AATTTTGGAGTTGGTGACTTG
MYB	FvH4_1g26210	FvPAT3	723	740	10.5385	7.68e-05	0.268	TGAAGCTGGTGGCGGATC
MYB	FvH4_1g26210	FvPAT3	875	887	11.0725	8.27e-05	0.382	GTCACCAAACTAG
MYB	FvH4_1g26210	FvPAT3	839	851	10.8406	9.01e-05	0.382	TTTACCAACAATT
MYB	FvH4_1g26210	FvPAT3	185	199	10.4615	9.14e-05	0.351	GTCCCATCCACCAAG
MYB	FvH4_1g26210	FvPAT3	789	809	9.43077	9.57e-05	0.338	TGAAATTCACAACAACCCATC
MYB	FvH4_1g26210	FvPAT3	944	958	11.2615	9.76e-05	0.399	TTTGGAGTTGGTGAC
MYB	FvH4_1g28800	FvPAT4	489	503	14.2462	5.87e-06	0.154	AATCTCATCTTTTTC
MYB	FvH4_1g28800	FvPAT4	980	997	13.6154	1.06e-05	0.127	TATTATGGTTGGGAGTGG
MYB	FvH4_1g28800	FvPAT4	839	848	12.0722	2.87e-05	0.898	TTACCTACTT
MYB	FvH4_1g28800	FvPAT4	218	230	5.59259	3.36e-05	0.233	CGGAGGTCGGAGG
MYB	FvH4_1g28800	FvPAT4	663	683	11.8642	3.55e-05	0.654	GAAAAACAAGATAAGCTAGTA
MYB	FvH4_1g28800	FvPAT4	990	1004	11.5385	4.63e-05	0.266	ATTACAACCACTCCC
MYB	FvH4_1g28800	FvPAT4	857	867	11.9077	4.9e-05	0.609	CAGTTAGTTAT
MYB	FvH4_1g28800	FvPAT4	856	873	11.0462	5.69e-05	0.263	TCAGTTAGTTATTTGTTG
MYB	FvH4_1g28800	FvPAT4	666	680	11.5692	6.02e-05	0.282	TAGCTTATCTTGTTT
MYB	FvH4_1g28800	FvPAT4	837	849	11.5072	7.01e-05	0.382	ATTACCTACTTTC
MYB	FvH4_1g28800	FvPAT4	1443	1453	11.5692	7.49e-05	0.751	CAACCGTATTT
MYB	FvH4_1g28800	FvPAT4	835	849	11.5231	7.97e-05	0.399	ATGAAAGTAGGTAAT
MYB	FvH4_1g28800	FvPAT4	835	849	7.24615	8.12e-05	1	ATGAAAGTAGGTAAT
MYB	FvH4_1g28800	FvPAT4	985	1005	10.7846	9.27e-05	0.354	TGGTTGGGAGTGGTTGTAATG
MYB	FvH4_1g28800	FvPAT4	492	506	10.8154	9.73e-05	0.816	ACAAATCTCATCTTT
MYB	FvH4_1g28800	FvPAT4	1484	1494	10.6769	9.85e-05	0.276	TATGTTGGTGT
MYB	FvH4_1g29200	FvPAT5	1438	1448	13.7846	1.08e-06	0.0651	TAACCGTAAAA
MYB	FvH4_1g29200	FvPAT5	1226	1240	14.6	6.55e-06	0.404	TTTATGTAACGGAAT
MYB	FvH4_1g29200	FvPAT5	1433	1447	13.6154	7.17e-06	0.444	AACGGTAACCGTAAA
MYB	FvH4_1g29200	FvPAT5	1429	1447	13.3919	1.54e-05	0.84	TTTACGGTTACCGTTGTAA
MYB	FvH4_1g29200	FvPAT5	1423	1441	12.7568	2.7e-05	0.84	GTTACCGTTGTAAATATTA
MYB	FvH4_1g29200	FvPAT5	1230	1240	12.6923	2.79e-05	1	ATTCCGTTACA
MYB	FvH4_1g29200	FvPAT5	294	304	12.0462	4.39e-05	0.66	TAACTGTCAAA
MYB	FvH4_1g29200	FvPAT5	1437	1447	11.6154	5.92e-05	0.66	GTAACCGTAAA
MYB	FvH4_1g29200	FvPAT5	1432	1446	10.6154	7.89e-05	1	TTACGGTTACCGTTG
MYB	FvH4_1g29200	FvPAT5	1438	1448	11.4595	8.38e-05	1	TTTTACGGTTA
MYB	FvH4_1g29200	FvPAT5	1432	1442	11.4189	8.49e-05	1	GGTTACCGTTG
MYB	FvH4_1g29200	FvPAT5	1254	1263	10.7604	9.81e-05	1	CTGATAACGT
MYB	FvH4_2g10900	FvPAT6	1222	1236	12.4308	3.15e-05	0.238	AACTTTATCCTCACT
MYB	FvH4_2g10900	FvPAT6	1303	1317	12.2308	4.23e-05	1	AAATAGTAACTGATA
MYB	FvH4_2g10900	FvPAT6	458	470	4.58025	4.65e-05	0.264	AGAGGGTGGGTAG
MYB	FvH4_2g10900	FvPAT6	386	406	10.2469	7.89e-05	0.654	GGAGTTATGGAGAAGAAAAAG
MYB	FvH4_2g10900	FvPAT6	469	483	11	7.95e-05	0.642	AGCCTTAACCGGATG
MYB	FvH4_2g10900	FvPAT6	212	232	10.8615	8.82e-05	0.354	GCGCGGAAAGTTGGTATGCTA
MYB	FvH4_2g10900	FvPAT6	1225	1239	10.9385	9e-05	0.816	TAAAACTTTATCCTC
MYB	FvH4_2g10900	FvPAT6	1219	1239	9.81481	9.56e-05	0.654	TTAAGTGAGGATAAAGTTTTA
MYB	FvH4_2g10900	FvPAT6	1312	1321	10.7604	9.81e-05	1	CTGATAAGCT
MYB	FvH4_2g13200	FvPAT7	529	541	17.2593	8.83e-07	0.0552	CCGGGGTCGGTGG
MYB	FvH4_2g13200	FvPAT7	529	549	15.8308	2.44e-06	0.117	GGCCTCCTCCACCGACCCCGG
MYB	FvH4_2g13200	FvPAT7	609	621	13.0247	4.42e-06	0.138	TGAAGGTGGGTGC
MYB	FvH4_2g13200	FvPAT7	1368	1382	13.4769	1.27e-05	0.154	ATTCTCATCTACACC
MYB	FvH4_2g13200	FvPAT7	605	625	13.3846	1.3e-05	0.279	TCGGTGAAGGTGGGTGCCCAG
MYB	FvH4_2g13200	FvPAT7	608	622	12.5231	3.35e-05	0.3	GGCACCCACCTTCAC
MYB	FvH4_2g13200	FvPAT7	1365	1379	11.9385	4.55e-05	0.571	AATATTCTCATCTAC
MYB	FvH4_2g13200	FvPAT7	1426	1440	11.4308	5.64e-05	0.642	AACCCCAACTGAAAA
MYB	FvH4_2g13200	FvPAT7	531	541	11.2154	6.52e-05	0.245	GGGGTCGGTGG
MYB	FvH4_2g13200	FvPAT7	821	831	11.5077	6.75e-05	0.66	GTAACTGAAAA
MYB	FvH4_2g13200	FvPAT7	895	905	11.4769	7.1e-05	0.609	TAATTAGTTAT
MYB	FvH4_2g13200	FvPAT7	1427	1441	10.7231	7.79e-05	0.342	ACCCCAACTGAAAAC
MYB	FvH4_2g13200	FvPAT7	602	622	10.5692	9.56e-05	0.722	TCTTCGGTGAAGGTGGGTGCC
MYB	FvH4_2g13200	FvPAT7	530	547	10.1231	9.74e-05	0.293	CGGGGTCGGTGGAGGAGG
MYB	FvH4_3g35813	FvPAT8	94	106	14.7536	5.31e-06	0.326	TTCACCAACTTTC
MYB	FvH4_3g35813	FvPAT8	283	293	13.6462	8.69e-06	0.245	TTTGTTGGTGG
MYB	FvH4_3g35813	FvPAT8	94	108	12.8154	2.09e-05	0.335	TAGAAAGTTGGTGAA
MYB	FvH4_3g35813	FvPAT8	93	107	12.9538	2.17e-05	0.443	AGAAAGTTGGTGAAT
MYB	FvH4_3g35813	FvPAT8	94	108	12.5692	2.82e-05	0.25	TAGAAAGTTGGTGAA
MYB	FvH4_3g35813	FvPAT8	894	914	11.6914	3.89e-05	0.654	TGTATTGTGGATAAGTTGCAG
MYB	FvH4_3g35813	FvPAT8	280	297	11.2769	4.95e-05	0.248	AGTTTTTGTTGGTGGTGC
MYB	FvH4_3g35813	FvPAT8	91	111	11.6	5.36e-05	0.334	TATTAGAAAGTTGGTGAATAC
MYB	FvH4_3g35813	FvPAT8	1247	1261	11.7692	5.59e-05	0.443	AAAAAGTAGTTCAAA
MYB	FvH4_3g35813	FvPAT8	381	395	11.6	5.89e-05	0.282	CATATTATCAACATC
MYB	FvH4_3g35813	FvPAT8	280	290	11.3231	6.08e-05	0.245	GTTGGTGGTGC
MYB	FvH4_3g35813	FvPAT8	95	105	11.2	6.61e-05	0.245	AAAGTTGGTGA
MYB	FvH4_3g35813	FvPAT8	275	295	9.90769	7.76e-05	0.301	CTATGGCACCACCAACAAAAA
MYB	FvH4_3g35813	FvPAT8	286	296	10.7846	9.03e-05	0.265	GTTTTTGTTGG
MYB	FvH4_3g35813	FvPAT8	1022	1032	11.1231	9.49e-05	0.712	AAATCTGTTAT
MYB	FvH4_4g22230	FvPAT9	617	631	12.4923	3.22e-05	0.443	ATGTATTAGGTGAAT
MYB	FvH4_4g22230	FvPAT9	618	630	12.913	3.48e-05	0.382	TTCACCTAATACA
MYB	FvH4_4g22230	FvPAT9	616	630	12.3385	3.67e-05	0.335	CATGTATTAGGTGAA
MYB	FvH4_4g22230	FvPAT9	610	630	10.7692	8.69e-05	0.722	GATAATCATGTATTAGGTGAA
MYB	FvH4_4g22230	FvPAT9	616	630	6.63077	9.3e-05	1	CATGTATTAGGTGAA
MYB	FvH4_4g22230	FvPAT9	251	261	10.1728	9.33e-05	1	ACCTCAGCAGC
MYB	FvH4_4g22230	FvPAT9	617	637	9.36923	9.82e-05	0.338	AGTTGAATTCACCTAATACAT
MYB	FvH4_4g30660	FvPAT10	1476	1493	16.9231	6.75e-07	0.0406	AAAAGGGGGTGGGGGTTG
MYB	FvH4_4g30660	FvPAT10	1003	1017	15.4154	1.47e-06	0.0894	ATCATCATCTTCATC
MYB	FvH4_4g30660	FvPAT10	1122	1136	14.4923	5.26e-06	0.109	CCCAACCACCCTCCC
MYB	FvH4_4g30660	FvPAT10	1483	1497	14.2154	6.3e-06	0.108	CCCACAACCCCCACC
MYB	FvH4_4g30660	FvPAT10	1120	1134	14.0923	7.01e-06	0.108	AACCCAACCACCCTC
MYB	FvH4_4g30660	FvPAT10	1000	1014	13.6308	1.09e-05	0.154	ATCATCATCATCTTC
MYB	FvH4_4g30660	FvPAT10	801	821	13.2154	1.51e-05	0.279	AAGTGGTTATTTGGTAAACAA
MYB	FvH4_4g30660	FvPAT10	1123	1135	6.06173	2.91e-05	0.227	GGAGGGTGGTTGG
MYB	FvH4_4g30660	FvPAT10	759	779	12.3538	3.06e-05	0.279	TATAGTGAATTTGGTGACACT
MYB	FvH4_4g30660	FvPAT10	595	615	11.9753	3.35e-05	0.654	GAGAGTGAAGATGAAGATGAG
MYB	FvH4_4g30660	FvPAT10	1009	1023	12.2923	3.52e-05	0.238	ATCTTCATCATCATC
MYB	FvH4_4g30660	FvPAT10	804	816	12.2464	5.09e-05	0.382	TTTACCAAATAAC
MYB	FvH4_4g30660	FvPAT10	863	877	11.9231	5.21e-05	0.403	CCTAACCACCATTGA
MYB	FvH4_4g30660	FvPAT10	1280	1290	11.4308	5.62e-05	0.245	GGTGGTGGTGT
MYB	FvH4_4g30660	FvPAT10	761	775	11.7077	5.84e-05	0.443	GTGAATTTGGTGACA
MYB	FvH4_4g30660	FvPAT10	1482	1499	10.8615	6.35e-05	0.268	GGGTGGGGGTTGTGGGTA
MYB	FvH4_4g30660	FvPAT10	104	114	11.2462	6.35e-05	0.245	GTGGCTGGTGT
MYB	FvH4_4g30660	FvPAT10	1124	1134	11.2	6.61e-05	0.245	GAGGGTGGTTG
MYB	FvH4_4g30660	FvPAT10	1283	1293	11.1692	6.75e-05	0.245	AATGGTGGTGG
MYB	FvH4_4g30660	FvPAT10	1479	1491	3.34568	6.78e-05	0.295	AGGGGGTGGGGGT
MYB	FvH4_4g30660	FvPAT10	865	879	10.9077	6.94e-05	0.328	AACCTAACCACCATT
MYB	FvH4_4g30660	FvPAT10	102	114	2.91358	7.51e-05	0.295	CGGTGGCTGGTGT
MYB	FvH4_4g30660	FvPAT10	1124	1136	2.80247	7.77e-05	0.295	GGGAGGGTGGTTG
MYB	FvH4_4g30660	FvPAT10	762	774	11.1449	8.06e-05	0.382	GTCACCAAATTCA
MYB	FvH4_4g30660	FvPAT10	1000	1020	10.0247	8.72e-05	0.654	GATGATGAAGATGATGATGAT
MYB	FvH4_4g30660	FvPAT10	869	882	11.1692	8.92e-05	1	GTGGTTAGGTTAAC
MYB	FvH4_4g30660	FvPAT10	598	612	10.9538	9.14e-05	0.371	ATCTTCATCTTCACT
MYB	FvH4_4g30660	FvPAT10	803	817	11.0308	9.14e-05	0.499	GGTTATTTGGTAAAC
MYB	FvH4_5g00750	FvPAT11	1108	1122	15.6462	1.77e-06	0.108	TCCCCAACCTCCATC
MYB	FvH4_5g00750	FvPAT11	1295	1305	10.963	6.06e-05	1	TGGTCAGCGGC
MYB	FvH4_5g00750	FvPAT11	897	911	11.4769	6.85e-05	0.462	CCTTATTTGGTGAAC
MYB	FvH4_5g00750	FvPAT11	898	910	11.1014	8.16e-05	0.382	TTCACCAAATAAG
MYB	FvH4_5g00750	FvPAT11	491	501	10.9231	8.27e-05	0.255	GTTGTTGTTGT
MYB	FvH4_5g00750	FvPAT11	494	504	10.9231	8.27e-05	0.255	GTTGTTGTTGT
MYB	FvH4_5g00750	FvPAT11	497	507	10.9231	8.27e-05	0.255	GTTGTTGTTGT
MYB	FvH4_5g00750	FvPAT11	1206	1220	11.1231	8.7e-05	0.49	TCTAACCACCGGTAA
MYB	FvH4_5g08980	FvPAT12	968	988	14.0615	8.42e-06	0.174	GAGCTACTCCACCAATCACCA
MYB	FvH4_5g08980	FvPAT12	968	980	6.19753	2.77e-05	0.227	TGGTGATTGGTGG
MYB	FvH4_5g08980	FvPAT12	1092	1102	11.8765	3.42e-05	1	AGCTCAGCCGC
MYB	FvH4_5g08980	FvPAT12	1052	1062	11.4308	5.62e-05	0.245	GGTGGTGGTGT
MYB	FvH4_5g08980	FvPAT12	467	484	10.6308	7.27e-05	0.268	GAAAGGAGTTGAAAGTTA
MYB	FvH4_5g08980	FvPAT12	1052	1069	10.4615	8.03e-05	0.268	TGGTGCCGGTGGTGGTGT
MYB	FvH4_5g25830	FvPAT13	197	211	13.3385	9.88e-06	0.335	ATGTAGTTTGGTAAA
MYB	FvH4_5g25830	FvPAT13	197	209	13.5217	2.18e-05	0.382	TTTACCAAACTAC
MYB	FvH4_5g25830	FvPAT13	194	214	12.1231	3.66e-05	0.279	GAAATGTAGTTTGGTAAAATA
MYB	FvH4_5g25830	FvPAT13	196	210	12.3077	3.75e-05	0.443	TGTAGTTTGGTAAAA
MYB	FvH4_5g25830	FvPAT13	197	217	12.2923	3.83e-05	0.722	AGTGAAATGTAGTTTGGTAAA
MYB	FvH4_5g25830	FvPAT13	117	131	11.7538	5.28e-05	0.282	CACATTATCTTATAC
MYB	FvH4_5g25830	FvPAT13	196	209	11.6769	6.27e-05	1	GTAGTTTGGTAAAA
MYB	FvH4_5g25830	FvPAT13	197	211	11	7.07e-05	0.394	ATGTAGTTTGGTAAA
MYB	FvH4_5g25830	FvPAT13	114	134	10.1111	8.39e-05	0.654	AATGTATAAGATAATGTGTAA
MYB	FvH4_5g25830	FvPAT13	1433	1447	11.4308	8.6e-05	0.399	TTTAAATTTGGTAAT
MYB	FvH4_6g04920	FvPAT14	551	568	15.7385	2e-06	0.0601	TTTGTTTGTTGGTAGTGG
MYB	FvH4_6g04920	FvPAT14	724	738	13.4769	1.27e-05	0.449	CAAGTCCTTATCCAA
MYB	FvH4_6g04920	FvPAT14	558	572	13.2923	1.32e-05	0.135	CCTCCCACTACCAAC
MYB	FvH4_6g04920	FvPAT14	725	734	12.75	2.44e-05	0.763	TGGATAAGGA
MYB	FvH4_6g04920	FvPAT14	1206	1220	12.1385	4.54e-05	0.335	CCCAAGTTTGGTAGT
MYB	FvH4_6g04920	FvPAT14	1393	1411	11.9054	5.22e-05	1	GCGACCGTTTCCGCCGGTT
MYB	FvH4_6g04920	FvPAT14	1209	1223	11.6154	6.96e-05	0.84	TTACCCAAGTTTGGT
MYB	FvH4_6g04920	FvPAT14	554	571	10.6615	7.14e-05	0.268	GTTTGTTGGTAGTGGGAG
MYB	FvH4_6g04920	FvPAT14	1388	1402	10.5692	8.05e-05	1	GTATAGCGACCGTTT
MYB	FvH4_6g04920	FvPAT14	547	564	10.2923	8.85e-05	0.28	TGAATTTGTTTGTTGGTA
MYB	FvH4_6g04920	FvPAT14	551	565	10.5077	8.89e-05	0.351	CTACCAACAAACAAA
MYB	FvH4_6g04920	FvPAT14	1389	1403	10.7846	9.26e-05	1	TATAGCGACCGTTTC
MYB	FvH4_6g04920	FvPAT14	1207	1221	11.0308	9.59e-05	1	ACCCAAGTTTGGTAG
MYB	FvH4_6g13410	FvPAT15	1355	1365	13.0615	8.05e-06	0.474	CTAACCGAAAT
MYB	FvH4_6g13410	FvPAT15	498	512	13.6615	1.06e-05	0.154	AACATCATCATCACC
MYB	FvH4_6g13410	FvPAT15	1356	1366	12.7538	1.5e-05	0.451	TAACCGAAATT
MYB	FvH4_6g13410	FvPAT15	390	404	13.2615	1.55e-05	0.157	ATCCTCATCAAGTTC
MYB	FvH4_6g13410	FvPAT15	1351	1365	12.8	1.66e-05	0.444	GATTCTAACCGAAAT
MYB	FvH4_6g13410	FvPAT15	1096	1105	13.0417	1.85e-05	0.763	TTGATAAGGT
MYB	FvH4_6g13410	FvPAT15	1095	1109	12.7692	2.39e-05	0.208	CACCTTATCAACTTT
MYB	FvH4_6g13410	FvPAT15	508	518	11.7692	4.53e-05	0.245	GATGGTGGTGA
MYB	FvH4_6g13410	FvPAT15	511	528	11.3385	4.76e-05	0.248	ATGGATTGTTGATGGTGG
MYB	FvH4_6g13410	FvPAT15	1092	1106	11.8462	4.86e-05	0.571	GACCACCTTATCAAC
MYB	FvH4_6g13410	FvPAT15	501	515	11.8	5.11e-05	0.282	ATCATCATCACCACC
MYB	FvH4_6g13410	FvPAT15	1148	1158	11.6	6.28e-05	0.609	GTGTTAGTTAT
MYB	FvH4_6g13410	FvPAT15	1234	1254	9.93846	7.65e-05	0.301	CCAAGTCCTCAACAAATACAT
MYB	FvH4_6g13410	FvPAT15	1359	1373	6.52308	9.52e-05	1	CCGAAATTAGGCCAG
MYB	FvH4_6g13410	FvPAT15	293	313	9.77778	9.72e-05	0.654	ATGGATATGGAGAAGAAGAAT
MYB	FvH4_6g14950	FvPAT16	287	301	15.3077	3.4e-06	0.209	GTTTTGGTAGGTTGG
MYB	FvH4_6g14950	FvPAT16	399	413	14.2308	4.26e-06	0.131	TTGGTCTAGTTTGGT
MYB	FvH4_6g14950	FvPAT16	220	237	14	7.98e-06	0.12	TCGTGTCGTTGGTCGTTG
MYB	FvH4_6g14950	FvPAT16	40	54	13.7231	8.26e-06	0.169	TGGATTTGGTTAGGT
MYB	FvH4_6g14950	FvPAT16	276	296	13	1.61e-05	0.182	AACCAACGACACCAACCTACC
MYB	FvH4_6g14950	FvPAT16	38	52	12.5385	2.14e-05	0.444	CAACCTAACCAAATC
MYB	FvH4_6g14950	FvPAT16	280	300	12.5846	2.55e-05	0.279	TTTTGGTAGGTTGGTGTCGTT
MYB	FvH4_6g14950	FvPAT16	36	49	12.7538	2.63e-05	1	TTGGTTAGGTTGAA
MYB	FvH4_6g14950	FvPAT16	287	297	12.5208	2.94e-05	0.918	TGGTAGGTTGG
MYB	FvH4_6g14950	FvPAT16	283	297	12.3385	3.26e-05	0.25	TGGTAGGTTGGTGTC
MYB	FvH4_6g14950	FvPAT16	34	54	12.2308	3.37e-05	0.279	TGGATTTGGTTAGGTTGAACA
MYB	FvH4_6g14950	FvPAT16	216	230	11.8923	3.64e-05	0.249	GACACAACGACCAAC
MYB	FvH4_6g14950	FvPAT16	376	390	10.2769	3.72e-05	1	TTATAATTAGGTCCC
MYB	FvH4_6g14950	FvPAT16	284	294	12.0462	3.79e-05	0.245	TAGGTTGGTGT
MYB	FvH4_6g14950	FvPAT16	285	302	11.5538	4.17e-05	0.248	GGTTTTGGTAGGTTGGTG
MYB	FvH4_6g14950	FvPAT16	288	297	11.8972	4.54e-05	0.872	TGGTAGGTTG
MYB	FvH4_6g14950	FvPAT16	18	32	11.6154	4.87e-05	0.642	GACAAGAACCGAAAA
MYB	FvH4_6g14950	FvPAT16	914	923	11.6729	5.58e-05	0.872	GATTAGGTAG
MYB	FvH4_6g14950	FvPAT16	172	182	11.6769	5.68e-05	0.66	CTAACCGATAT
MYB	FvH4_6g14950	FvPAT16	283	297	11.7385	5.91e-05	0.406	GACACCAACCTACCA
MYB	FvH4_6g14950	FvPAT16	168	182	11.3077	6.25e-05	0.642	AGAACTAACCGATAT
MYB	FvH4_6g14950	FvPAT16	911	931	10.3538	6.33e-05	0.301	GATTTTCTCTACCTAATCCGC
MYB	FvH4_6g14950	FvPAT16	38	52	11.5385	6.91e-05	1	GATTTGGTTAGGTTG
MYB	FvH4_6g14950	FvPAT16	284	296	3.23457	6.99e-05	0.295	GGTAGGTTGGTGT
MYB	FvH4_6g14950	FvPAT16	42	52	11.4154	7.31e-05	0.66	CTAACCAAATC
MYB	FvH4_6g14950	FvPAT16	636	650	11.3538	7.81e-05	1	AAACTTGTTAGGCCC
MYB	FvH4_6g14950	FvPAT16	173	183	11.4308	8.81e-05	0.757	TAACCGATATT
MYB	FvH4_6g14950	FvPAT16	288	297	10.3505	8.91e-05	1	CAACCTACCA
MYB	FvH4_6g14950	FvPAT16	912	924	10.7536	9.34e-05	0.382	TCTACCTAATCCG
MYB	FvH4_6g14950	FvPAT16	286	299	11.0923	9.39e-05	1	TTTGGTAGGTTGGT
MYB	FvH4_6g14950	FvPAT16	38	47	10.785	9.64e-05	1	GGTTAGGTTG
MYB	FvH4_6g39520	FvPAT17	1480	1494	16.2462	5e-07	0.031	CCCACCCACCCACCC
MYB	FvH4_6g39520	FvPAT17	1476	1490	14.5385	4.99e-06	0.109	CGCACCCACCCACCC
MYB	FvH4_6g39520	FvPAT17	1478	1492	14.4923	4.99e-06	0.108	CACCCACCCACCCAC
MYB	FvH4_6g39520	FvPAT17	1480	1494	14.2615	8.43e-06	0.228	GGGTGGGTGGGTGGG
MYB	FvH4_6g39520	FvPAT17	1481	1493	9.16049	1.18e-05	0.227	GGTGGGTGGGTGG
MYB	FvH4_6g39520	FvPAT17	1477	1489	8.24691	1.54e-05	0.227	GGTGGGTGGGTGC
MYB	FvH4_6g39520	FvPAT17	1473	1493	12.8154	1.79e-05	0.182	ACACGCACCCACCCACCCACC
MYB	FvH4_6g39520	FvPAT17	1484	1498	13.2154	1.89e-05	0.293	CCCACCCACCCATGT
MYB	FvH4_6g39520	FvPAT17	116	136	12.8462	2.06e-05	0.279	GTGTAGTGTGTAGGTGAAAAT
MYB	FvH4_6g39520	FvPAT17	1484	1498	12.4462	3.05e-05	0.25	ACATGGGTGGGTGGG
MYB	FvH4_6g39520	FvPAT17	1482	1496	12.1077	3.14e-05	0.249	CACCCACCCACCCAT
MYB	FvH4_6g39520	FvPAT17	1479	1496	11.9846	3.18e-05	0.232	ATGGGTGGGTGGGTGGGT
MYB	FvH4_6g39520	FvPAT17	1476	1496	12.5231	3.32e-05	0.722	ATGGGTGGGTGGGTGGGTGCG
MYB	FvH4_6g39520	FvPAT17	1471	1488	11.8462	3.47e-05	0.232	GTGGGTGGGTGCGTGTTA
MYB	FvH4_6g39520	FvPAT17	1480	1500	12.4	3.59e-05	0.722	AGACATGGGTGGGTGGGTGGG
MYB	FvH4_6g39520	FvPAT17	1477	1497	11.3077	4e-05	0.276	GCACCCACCCACCCACCCATG
MYB	FvH4_6g39520	FvPAT17	1474	1488	11.4923	4.77e-05	0.266	CACGCACCCACCCAC
MYB	FvH4_6g39520	FvPAT17	533	543	11.9231	4.77e-05	0.609	GAGTTGGTTAT
MYB	FvH4_6g39520	FvPAT17	1476	1490	11.6769	4.85e-05	0.298	GGGTGGGTGGGTGCG
MYB	FvH4_6g39520	FvPAT17	112	132	10.0923	7.14e-05	0.301	AACCATTTTCACCTACACACT
MYB	FvH4_6g39520	FvPAT17	1473	1493	11.1231	7.43e-05	0.334	GGTGGGTGGGTGGGTGCGTGT
MYB	FvH4_6g39520	FvPAT17	215	235	9.90769	7.76e-05	0.301	CAAAACTTCGACCAACCAAAT
MYB	FvH4_6g39520	FvPAT17	533	543	11.3538	7.85e-05	0.66	ATAACCAACTC
MYB	FvH4_6g39520	FvPAT17	222	236	10.4	9.62e-05	0.492	TATTTGGTTGGTCGA
MYB	FvH4_6g39520	FvPAT17	1327	1341	10.9077	9.88e-05	0.499	AAAGATTAGTTAGAA
MYB	FvH4_6g53970	FvPAT18	213	227	14.9538	1.37e-06	0.0845	TAGCATAAGTTAGGC
MYB	FvH4_6g53970	FvPAT18	215	229	14.8615	2.7e-06	0.168	GCATAAGTTAGGCTG
MYB	FvH4_6g53970	FvPAT18	711	731	12.7538	1.85e-05	0.182	TTTTGCATTCACCAACTCAAT
MYB	FvH4_6g53970	FvPAT18	718	732	12.6154	2.66e-05	0.335	AATTGAGTTGGTGAA
MYB	FvH4_6g53970	FvPAT18	718	732	12.0615	3.87e-05	0.264	AATTGAGTTGGTGAA
MYB	FvH4_6g53970	FvPAT18	932	944	5.11111	4.01e-05	0.25	GCACGGTAGGAGG
MYB	FvH4_6g53970	FvPAT18	719	729	11.8615	4.24e-05	0.245	TGAGTTGGTGA
MYB	FvH4_6g53970	FvPAT18	994	1004	11.9231	4.77e-05	0.609	AATTTAGTTAC
MYB	FvH4_6g53970	FvPAT18	718	730	12.2899	4.96e-05	0.382	TTCACCAACTCAA
MYB	FvH4_7g11740	FvPAT19	562	576	13.4769	1.33e-05	0.443	GCTAATTAGGTGGCA
MYB	FvH4_7g11740	FvPAT19	1242	1252	12.6769	1.94e-05	0.609	TATTCCGTTAT
MYB	FvH4_7g11740	FvPAT19	541	555	12.9538	2.04e-05	0.449	TTACATCTTATCCAT
MYB	FvH4_7g11740	FvPAT19	257	271	11.9231	3.57e-05	0.249	GTCATAACCACTTCC
MYB	FvH4_7g11740	FvPAT19	1242	1252	11.6769	5.68e-05	0.66	ATAACGGAATA
MYB	FvH4_7g11740	FvPAT19	1243	1253	11.7692	6.43e-05	0.751	TAACGGAATAT
MYB	FvH4_7g11740	FvPAT19	147	167	11.0769	7.67e-05	0.334	AGCTTTATGGTTGGTCGAGAT
MYB	FvH4_7g11740	FvPAT19	565	574	11.2523	7.67e-05	0.958	AATTAGGTGG
MYB	FvH4_7g11740	FvPAT19	853	873	10.0988	8.44e-05	0.654	TGAATTGTGGAGAAGAATTAG
MYB	FvH4_7g11740	FvPAT19	561	575	6.4	9.77e-05	1	TGCTAATTAGGTGGC
MYB	FvH4_7g17410	FvPAT20	1005	1022	14.2	6.87e-06	0.12	GTAGGTTGGTGTGTGTTG
MYB	FvH4_7g17410	FvPAT20	502	516	13.5692	1.06e-05	0.131	GGTCCAACTACCAAT
MYB	FvH4_7g17410	FvPAT20	1003	1017	13.9077	1.11e-05	0.228	CAGTAGGTTGGTGTG
MYB	FvH4_7g17410	FvPAT20	798	815	13.1385	1.48e-05	0.148	ACGGATTGTTGGGTGTTA
MYB	FvH4_7g17410	FvPAT20	504	518	13.1231	1.96e-05	0.25	CTATTGGTAGTTGGA
MYB	FvH4_7g17410	FvPAT20	1073	1085	7.32099	2.01e-05	0.227	TGTGGGTCGGTGG
MYB	FvH4_7g17410	FvPAT20	1065	1085	12.5692	2.05e-05	0.182	CTTTGGGTCCACCGACCCACA
MYB	FvH4_7g17410	FvPAT20	501	521	12.6462	2.43e-05	0.279	TTACTATTGGTAGTTGGACCT
MYB	FvH4_7g17410	FvPAT20	998	1015	12.4	2.43e-05	0.209	TTAGGCAGTAGGTTGGTG
MYB	FvH4_7g17410	FvPAT20	504	518	12.7846	2.72e-05	0.3	TCCAACTACCAATAG
MYB	FvH4_7g17410	FvPAT20	1003	1017	12.5077	3.05e-05	0.335	CAGTAGGTTGGTGTG
MYB	FvH4_7g17410	FvPAT20	1004	1024	11.8154	3.09e-05	0.239	AACAACACACACCAACCTACT
MYB	FvH4_7g17410	FvPAT20	1003	1017	12.5077	3.39e-05	0.3	CACACCAACCTACTG
MYB	FvH4_7g17410	FvPAT20	619	629	12.2154	3.7e-05	0.66	TAACTGTAAAT
MYB	FvH4_7g17410	FvPAT20	1006	1016	12.0462	3.79e-05	0.245	TAGGTTGGTGT
MYB	FvH4_7g17410	FvPAT20	505	514	11.9626	4.46e-05	0.872	TGGTAGTTGG
MYB	FvH4_7g17410	FvPAT20	952	962	11.6923	4.75e-05	0.245	GGTGGTGTTGG
MYB	FvH4_7g17410	FvPAT20	503	517	11.8615	5.23e-05	0.443	TATTGGTAGTTGGAC
MYB	FvH4_7g17410	FvPAT20	1054	1068	11.4154	6.72e-05	0.292	GATATTATCCTCTTT
MYB	FvH4_7g17410	FvPAT20	504	524	11.2615	6.8e-05	0.722	ATATTACTATTGGTAGTTGGA
MYB	FvH4_7g17410	FvPAT20	1000	1012	3.09877	7.21e-05	0.295	AGGCAGTAGGTTG
MYB	FvH4_7g17410	FvPAT20	997	1017	11.0923	7.41e-05	0.722	CTTAGGCAGTAGGTTGGTGTG
MYB	FvH4_7g17410	FvPAT20	851	863	2.69136	8.04e-05	0.295	TGAGGATAGGTTG
MYB	FvH4_7g17410	FvPAT20	153	163	11.1538	9.36e-05	0.689	GTAACCGAACT
MYB	FvH4_7g18860	FvPAT21	885	899	10.9538	8.25e-05	0.642	AGCATCAACCGAACT
NAC	FvH4_1g02030	FvPAT1	145	161	11.4815	3.19e-05	1	TAGCGGGAAACTTACGT
NAC	FvH4_1g02030	FvPAT1	141	161	9.84615	6.68e-05	0.403	GTAAACGTAAGTTTCCCGCTA
NAC	FvH4_1g02030	FvPAT1	485	496	10.9271	7e-05	0.256	GCACATGCCACA
NAC	FvH4_1g02030	FvPAT1	141	161	8.84615	9.21e-05	0.516	GTAAACGTAAGTTTCCCGCTA
NAC	FvH4_1g10780	FvPAT2	513	531	12.3846	1.59e-05	0.359	TAACTTACTAAATAAGTTA
NAC	FvH4_1g10780	FvPAT2	511	531	12.0615	2.24e-05	0.406	TATAACTTACTAAATAAGTTA
NAC	FvH4_1g10780	FvPAT2	513	531	11.4308	2.36e-05	0.359	TAACTTATTTAGTAAGTTA
NAC	FvH4_1g10780	FvPAT2	513	533	10.8615	3.95e-05	0.406	TATAACTTATTTAGTAAGTTA
NAC	FvH4_1g10780	FvPAT2	513	531	11.0308	4.04e-05	0.718	TAACTTATTTAGTAAGTTA
NAC	FvH4_1g10780	FvPAT2	511	531	10.8923	4.16e-05	0.403	TATAACTTACTAAATAAGTTA
NAC	FvH4_1g10780	FvPAT2	511	531	8.43077	5.37e-05	0.359	TAACTTATTTAGTAAGTTATA
NAC	FvH4_1g10780	FvPAT2	513	531	10.2769	5.65e-05	0.718	TAACTTACTAAATAAGTTA
NAC	FvH4_1g10780	FvPAT2	513	528	10.6154	5.9e-05	0.639	CTTATTTAGTAAGTTA
NAC	FvH4_1g10780	FvPAT2	513	533	8.12308	5.92e-05	0.359	TAACTTACTAAATAAGTTATA
NAC	FvH4_1g10780	FvPAT2	513	533	10.0615	6.08e-05	0.403	TATAACTTATTTAGTAAGTTA
NAC	FvH4_1g10780	FvPAT2	516	531	10.5231	6.14e-05	0.639	CTTACTAAATAAGTTA
NAC	FvH4_1g10780	FvPAT2	514	531	10.7692	6.35e-05	0.654	TAACTTATTTAGTAAGTT
NAC	FvH4_1g10780	FvPAT2	190	207	10.5231	7.24e-05	0.654	TTACTTGTTATATAAAAA
NAC	FvH4_1g10780	FvPAT2	513	530	10.4923	7.36e-05	0.654	TAACTTACTAAATAAGTT
NAC	FvH4_1g10780	FvPAT2	100	118	9.55385	7.65e-05	0.718	TGTCTTGTTTTTTACTAAA
NAC	FvH4_1g10780	FvPAT2	513	529	10.7077	7.73e-05	0.828	TAACTTACTAAATAAGT
NAC	FvH4_1g10780	FvPAT2	1347	1355	9.28333	7.78e-05	0.793	TTAAGTAAA
NAC	FvH4_1g10780	FvPAT2	98	118	7.16923	7.9e-05	0.4	TGTCTTGTTTTTTACTAAATG
NAC	FvH4_1g10780	FvPAT2	515	532	9.18462	8.81e-05	1	ACTTACTAAATAAGTTAT
NAC	FvH4_1g26210	FvPAT3	929	948	14.4324	6.07e-06	0.186	GTGACTTGGTCTGGAAGGCT
NAC	FvH4_1g26210	FvPAT3	932	948	13	9.03e-06	0.281	CTTCCAGACCAAGTCAC
NAC	FvH4_1g26210	FvPAT3	932	947	12.5846	2.89e-05	0.358	CTTCCAGACCAAGTCA
NAC	FvH4_1g26210	FvPAT3	932	950	8.01538	4.27e-05	0.38	TGGTGACTTGGTCTGGAAG
NAC	FvH4_1g26210	FvPAT3	929	949	9.01538	4.45e-05	0.359	AGCCTTCCAGACCAAGTCACC
NAC	FvH4_1g26210	FvPAT3	929	949	10.5692	4.83e-05	0.403	GGTGACTTGGTCTGGAAGGCT
NAC	FvH4_1g26210	FvPAT3	932	946	10.4769	9.17e-05	0.477	GACTTGGTCTGGAAG
NAC	FvH4_1g26210	FvPAT3	930	946	9.66154	9.47e-05	0.738	GACTTGGTCTGGAAGGC
NAC	FvH4_1g28800	FvPAT4	648	667	9.05405	7.81e-05	0.6	TTTTCTTGGTTGACACAGTA
NAC	FvH4_1g29200	FvPAT5	152	160	15.8833	1.39e-05	0.793	TTAAGTAAT
NAC	FvH4_1g29200	FvPAT5	4	20	9.95062	5.69e-05	1	CGCTGGCGAAGGCACGC
NAC	FvH4_1g29200	FvPAT5	1220	1239	10.1846	7.42e-05	1	TTCCGTTACATAAACTCCAT
NAC	FvH4_2g10900	FvPAT6	119	137	10.3538	5.79e-05	0.696	CGTGGAGAAAAAGGAAGAG
NAC	FvH4_2g10900	FvPAT6	1220	1234	10.5846	8.71e-05	0.477	TAAGTGAGGATAAAG
NAC	FvH4_2g10900	FvPAT6	223	237	10.3077	9.93e-05	0.477	AACTTGCGCGGAAAG
NAC	FvH4_2g13200	FvPAT7	381	400	11.2615	4.32e-05	1	CGGCGGAGGAGTCCGGCAGC
NAC	FvH4_2g13200	FvPAT7	1086	1102	9.7037	6.16e-05	1	CACCGGAATTTCCCCGA
NAC	FvH4_2g13200	FvPAT7	789	797	9.28333	7.78e-05	0.793	ATAAGTAAT
NAC	FvH4_2g13200	FvPAT7	381	397	8.58025	8.63e-05	1	CGGCGGAGGAGTCCGGC
NAC	FvH4_4g22230	FvPAT9	194	208	12.1077	3.88e-05	0.314	TACTTCACCACCAAG
NAC	FvH4_4g22230	FvPAT9	192	206	11.8	4.63e-05	0.314	ATCTTGGTGGTGAAG
NAC	FvH4_4g22230	FvPAT9	194	212	5.72308	7.94e-05	0.599	CAGATACTTCACCACCAAG
NAC	FvH4_4g22230	FvPAT9	194	208	10.7538	8.94e-05	0.996	CTTGGTGGTGAAGTA
NAC	FvH4_4g30660	FvPAT10	939	953	17.3846	2.98e-07	0.0186	AACTTGAAGATGAAG
NAC	FvH4_4g30660	FvPAT10	939	953	15.7846	1.46e-06	0.0912	CTTCATCTTCAAGTT
NAC	FvH4_4g30660	FvPAT10	939	953	16.0923	1.87e-06	0.112	AACTTGAAGATGAAG
NAC	FvH4_4g30660	FvPAT10	941	955	15.4769	2.32e-06	0.145	CTTGAAGATGAAGCA
NAC	FvH4_4g30660	FvPAT10	941	955	15.0769	4.05e-06	0.248	CTTGAAGATGAAGCA
NAC	FvH4_4g30660	FvPAT10	596	610	14.5692	5.53e-06	0.115	CTTCATCTTCACTCT
NAC	FvH4_4g30660	FvPAT10	938	954	14.5538	6.57e-06	0.289	AAACTTGAAGATGAAGC
NAC	FvH4_4g30660	FvPAT10	153	173	13.8308	6.58e-06	0.311	TTGCTTGTTTACCAATTAAGC
NAC	FvH4_4g30660	FvPAT10	939	955	14.7077	6.77e-06	0.16	AACTTGAAGATGAAGCA
NAC	FvH4_4g30660	FvPAT10	596	610	14.4923	7.76e-06	0.161	AGAGTGAAGATGAAG
NAC	FvH4_4g30660	FvPAT10	153	173	13.6769	9.56e-06	0.406	GCTTAATTGGTAAACAAGCAA
NAC	FvH4_4g30660	FvPAT10	153	173	13.5077	1.08e-05	0.403	GCTTAATTGGTAAACAAGCAA
NAC	FvH4_4g30660	FvPAT10	152	171	12.7568	1.51e-05	0.186	ATTGCTTGTTTACCAATTAA
NAC	FvH4_4g30660	FvPAT10	150	168	11.3077	1.64e-05	0.38	CAATTGCTTGTTTACCAAT
NAC	FvH4_4g30660	FvPAT10	938	953	13.5385	1.64e-05	0.255	CTTCATCTTCAAGTTT
NAC	FvH4_4g30660	FvPAT10	936	956	12.3077	2.07e-05	0.403	GCAAACTTGAAGATGAAGCAT
NAC	FvH4_4g30660	FvPAT10	153	171	12.2923	2.2e-05	0.718	TTGCTTGTTTACCAATTAA
NAC	FvH4_4g30660	FvPAT10	936	956	12.0923	2.21e-05	0.406	GCAAACTTGAAGATGAAGCAT
NAC	FvH4_4g30660	FvPAT10	936	956	10.4769	2.68e-05	0.311	ATGCTTCATCTTCAAGTTTGC
NAC	FvH4_4g30660	FvPAT10	153	171	10.5385	3.33e-05	0.406	TTAATTGGTAAACAAGCAA
NAC	FvH4_4g30660	FvPAT10	941	955	11.9538	4.24e-05	0.314	TGCTTCATCTTCAAG
NAC	FvH4_4g30660	FvPAT10	152	168	7.95385	4.96e-05	0.618	ATTGGTAAACAAGCAAT
NAC	FvH4_4g30660	FvPAT10	596	610	11.6462	5.04e-05	0.314	AGAGTGAAGATGAAG
NAC	FvH4_4g30660	FvPAT10	941	959	10.3231	5.86e-05	0.696	CTTGAAGATGAAGCATCCA
NAC	FvH4_4g30660	FvPAT10	155	171	11.2308	5.9e-05	0.828	TTAATTGGTAAACAAGC
NAC	FvH4_4g30660	FvPAT10	152	169	10.0308	6.18e-05	1	AATTGGTAAACAAGCAAT
NAC	FvH4_4g30660	FvPAT10	938	956	8.61538	6.54e-05	0.483	AAACTTGAAGATGAAGCAT
NAC	FvH4_4g30660	FvPAT10	153	171	9.92308	6.56e-05	0.718	TTAATTGGTAAACAAGCAA
NAC	FvH4_4g30660	FvPAT10	154	170	10.5385	6.6e-05	0.611	TAATTGGTAAACAAGCA
NAC	FvH4_4g30660	FvPAT10	941	955	11.2	6.93e-05	0.695	CTTGAAGATGAAGCA
NAC	FvH4_4g30660	FvPAT10	153	170	10.6	6.95e-05	0.654	TTGCTTGTTTACCAATTA
NAC	FvH4_4g30660	FvPAT10	941	955	10.7538	7.21e-05	0.56	TGCTTCATCTTCAAG
NAC	FvH4_4g30660	FvPAT10	938	958	9.63077	7.34e-05	0.403	GGATGCTTCATCTTCAAGTTT
NAC	FvH4_4g30660	FvPAT10	938	958	9.33846	7.57e-05	0.516	GGATGCTTCATCTTCAAGTTT
NAC	FvH4_4g30660	FvPAT10	151	171	9.49231	7.79e-05	0.403	AATTGCTTGTTTACCAATTAA
NAC	FvH4_4g30660	FvPAT10	940	957	9.47692	7.81e-05	1	ACTTGAAGATGAAGCATC
NAC	FvH4_4g30660	FvPAT10	151	171	9.23077	7.91e-05	0.516	AATTGCTTGTTTACCAATTAA
NAC	FvH4_4g30660	FvPAT10	938	956	9.38462	8.19e-05	0.718	ATGCTTCATCTTCAAGTTT
NAC	FvH4_4g30660	FvPAT10	156	174	5.4	8.66e-05	0.599	AGCTTAATTGGTAAACAAG
NAC	FvH4_4g30660	FvPAT10	941	956	10.0769	8.96e-05	0.695	CTTGAAGATGAAGCAT
NAC	FvH4_4g30660	FvPAT10	154	168	10.6154	9.57e-05	0.996	ATTGGTAAACAAGCA
NAC	FvH4_5g00750	FvPAT11	426	445	12.3919	1.82e-05	0.186	CTTCCTTCCCCAACAAAGAA
NAC	FvH4_5g00750	FvPAT11	447	454	13.0208	3.22e-05	1	TACGTAAC
NAC	FvH4_5g00750	FvPAT11	424	444	7.78462	6.57e-05	0.363	TTCCTTCCCCAACAAAGAAAC
NAC	FvH4_5g00750	FvPAT11	1087	1094	11.5729	7.28e-05	1	CACGTAAT
NAC	FvH4_5g08980	FvPAT12	1266	1277	11.9167	2.31e-05	0.256	TAACACGACACA
NAC	FvH4_5g08980	FvPAT12	440	455	9.4	9.84e-05	0.876	CTTGTATGATACTCTA
NAC	FvH4_5g08980	FvPAT12	440	454	10.0462	9.96e-05	0.688	AGAGTATCATACAAG
NAC	FvH4_5g25830	FvPAT13	875	886	13.25	2.82e-06	0.088	CGACACGCCAGT
NAC	FvH4_5g25830	FvPAT13	901	912	13.25	2.82e-06	0.088	CGACACGCCAGT
NAC	FvH4_5g25830	FvPAT13	460	471	11.3646	4.17e-05	0.256	TGACACGACAGT
NAC	FvH4_5g25830	FvPAT13	823	834	11.3646	4.17e-05	0.256	TGACACGACAGT
NAC	FvH4_5g25830	FvPAT13	1130	1141	11.3646	4.17e-05	0.256	CAACACGACAGT
NAC	FvH4_5g25830	FvPAT13	353	364	10.9688	6.63e-05	0.256	CGACACGACAAT
NAC	FvH4_5g25830	FvPAT13	247	258	10.8229	7.81e-05	0.256	CGACACGGCAGT
NAC	FvH4_5g25830	FvPAT13	273	284	10.8229	7.81e-05	0.256	CGACACGGCAGT
NAC	FvH4_5g25830	FvPAT13	379	390	10.8229	7.81e-05	0.256	CGACACGGCAGT
NAC	FvH4_5g25830	FvPAT13	405	416	10.8229	7.81e-05	0.256	CGACACGGCAGT
NAC	FvH4_5g25830	FvPAT13	672	683	10.8229	7.81e-05	0.256	CGACACGGCAGT
NAC	FvH4_5g25830	FvPAT13	698	709	10.8229	7.81e-05	0.256	CGACACGGCAGT
NAC	FvH4_5g25830	FvPAT13	927	938	10.8229	7.81e-05	0.256	CGACACGGCAGT
NAC	FvH4_5g25830	FvPAT13	1052	1063	10.8229	7.81e-05	0.256	CGACACGGCAGT
NAC	FvH4_5g25830	FvPAT13	1078	1089	10.8229	7.81e-05	0.256	CGACACGGCAGT
NAC	FvH4_5g25830	FvPAT13	1281	1292	10.6979	8.99e-05	0.28	TGACACGGCAGT
NAC	FvH4_6g04920	FvPAT14	777	792	17.3538	4.57e-07	0.0283	CTTGCCCTGCAAGTCA
NAC	FvH4_6g04920	FvPAT14	776	792	15.8462	2.4e-06	0.15	CTTGCCCTGCAAGTCAT
NAC	FvH4_6g04920	FvPAT14	777	792	15.8308	2.8e-06	0.174	CTTGCCCTGCAAGTCA
NAC	FvH4_6g04920	FvPAT14	774	792	14.8769	3.69e-06	0.23	TAATGACTTGCAGGGCAAG
NAC	FvH4_6g04920	FvPAT14	778	794	15.5077	3.74e-06	0.16	GACTTGCAGGGCAAGCC
NAC	FvH4_6g04920	FvPAT14	777	794	14.9385	4.54e-06	0.282	TGACTTGCAGGGCAAGCC
NAC	FvH4_6g04920	FvPAT14	777	796	13.6486	9.45e-06	0.186	CAGGCTTGCCCTGCAAGTCA
NAC	FvH4_6g04920	FvPAT14	777	793	14.0769	9.58e-06	0.289	TGACTTGCAGGGCAAGC
NAC	FvH4_6g04920	FvPAT14	776	795	13.527	1.01e-05	0.186	ATGACTTGCAGGGCAAGCCT
NAC	FvH4_6g04920	FvPAT14	1332	1353	13.2615	1.16e-05	0.525	TCCGTAAATAATTTGGATATTG
NAC	FvH4_6g04920	FvPAT14	775	795	12.3538	1.28e-05	0.311	AGGCTTGCCCTGCAAGTCATT
NAC	FvH4_6g04920	FvPAT14	780	794	13.5846	1.48e-05	0.462	CTTGCAGGGCAAGCC
NAC	FvH4_6g04920	FvPAT14	778	794	13.4154	1.55e-05	0.241	GGCTTGCCCTGCAAGTC
NAC	FvH4_6g04920	FvPAT14	777	797	11.8154	1.6e-05	0.311	TGACTTGCAGGGCAAGCCTGG
NAC	FvH4_6g04920	FvPAT14	778	792	13.3231	1.8e-05	0.314	GACTTGCAGGGCAAG
NAC	FvH4_6g04920	FvPAT14	777	795	12.0923	1.8e-05	0.359	AGGCTTGCCCTGCAAGTCA
NAC	FvH4_6g04920	FvPAT14	777	795	11.7846	2.04e-05	0.359	TGACTTGCAGGGCAAGCCT
NAC	FvH4_6g04920	FvPAT14	1433	1451	12.6923	2.51e-05	1	CTTAACCTTTAGGGCACTG
NAC	FvH4_6g04920	FvPAT14	776	793	11.4308	3.32e-05	1	GCTTGCCCTGCAAGTCAT
NAC	FvH4_6g04920	FvPAT14	780	795	12.2	3.53e-05	0.366	CTTGCAGGGCAAGCCT
NAC	FvH4_6g04920	FvPAT14	780	798	8.53846	3.69e-05	0.38	ACCAGGCTTGCCCTGCAAG
NAC	FvH4_6g04920	FvPAT14	774	792	11.1538	4.12e-05	0.696	CTTGCCCTGCAAGTCATTA
NAC	FvH4_6g04920	FvPAT14	780	796	7.98462	4.91e-05	0.618	CTTGCAGGGCAAGCCTG
NAC	FvH4_6g04920	FvPAT14	775	795	10.4923	5.01e-05	0.403	AATGACTTGCAGGGCAAGCCT
NAC	FvH4_6g04920	FvPAT14	778	792	11.4308	5.16e-05	0.523	GACTTGCAGGGCAAG
NAC	FvH4_6g04920	FvPAT14	780	794	11.1692	5.89e-05	0.523	GGCTTGCCCTGCAAG
NAC	FvH4_6g04920	FvPAT14	780	795	10.5538	6.06e-05	0.639	CTTGCAGGGCAAGCCT
NAC	FvH4_6g04920	FvPAT14	778	792	11	7.81e-05	0.695	CTTGCCCTGCAAGTC
NAC	FvH4_6g04920	FvPAT14	780	798	9.53846	8.01e-05	0.696	CTTGCAGGGCAAGCCTGGT
NAC	FvH4_6g04920	FvPAT14	777	795	9.32308	8.39e-05	0.718	AGGCTTGCCCTGCAAGTCA
NAC	FvH4_6g04920	FvPAT14	775	795	8.90769	8.99e-05	0.516	AATGACTTGCAGGGCAAGCCT
NAC	FvH4_6g04920	FvPAT14	777	797	9.01538	9.52e-05	0.455	CCAGGCTTGCCCTGCAAGTCA
NAC	FvH4_6g13410	FvPAT15	1391	1408	12.2769	2.71e-05	0.561	TTGCTTGTGGGTTTAGTT
NAC	FvH4_6g13410	FvPAT15	1463	1483	10.0923	3.07e-05	0.311	TTCCTTGTACTACACCTTTTT
NAC	FvH4_6g13410	FvPAT15	1312	1332	11.1692	3.65e-05	0.403	GATGGAGTCTCATCCAAGGAA
NAC	FvH4_6g13410	FvPAT15	1312	1332	10.9231	3.84e-05	0.406	GATGGAGTCTCATCCAAGGAA
NAC	FvH4_6g13410	FvPAT15	1311	1330	10.3919	4.54e-05	0.399	ATTCCTTGGATGAGACTCCA
NAC	FvH4_6g13410	FvPAT15	1389	1400	11.2396	4.88e-05	0.256	CCACAAGCAACA
NAC	FvH4_6g13410	FvPAT15	1312	1332	8.69231	4.94e-05	0.359	TTCCTTGGATGAGACTCCATC
NAC	FvH4_6g13410	FvPAT15	1391	1409	8.56923	6.64e-05	0.483	TTGCTTGTGGGTTTAGTTA
NAC	FvH4_6g13410	FvPAT15	225	233	9.28333	7.78e-05	0.793	ATAAGTAAT
NAC	FvH4_6g39520	FvPAT17	766	780	14.1077	1.04e-05	0.161	AACTTGAAAGAGACG
NAC	FvH4_6g39520	FvPAT17	766	780	13.8769	1.21e-05	0.314	AACTTGAAAGAGACG
NAC	FvH4_6g39520	FvPAT17	766	780	13.4462	1.48e-05	0.184	CGTCTCTTTCAAGTT
NAC	FvH4_6g39520	FvPAT17	777	798	12.8462	1.71e-05	0.525	GACGTGTAGCGTTAGGAATTCA
NAC	FvH4_6g39520	FvPAT17	765	780	11.5077	4.95e-05	0.439	CGTCTCTTTCAAGTTT
NAC	FvH4_6g39520	FvPAT17	776	794	8.35385	7.13e-05	0.483	AGACGTGTAGCGTTAGGAA
NAC	FvH4_6g39520	FvPAT17	765	781	10.5846	8.22e-05	0.828	AAACTTGAAAGAGACGT
NAC	FvH4_6g39520	FvPAT17	764	780	5.6	9.49e-05	0.845	CGTCTCTTTCAAGTTTC
NAC	FvH4_6g53970	FvPAT18	132	151	13.0946	1.27e-05	0.186	TTCCCTTGAGATGCAAGTCT
NAC	FvH4_6g53970	FvPAT18	136	151	13.8615	1.33e-05	0.255	CTTGAGATGCAAGTCT
NAC	FvH4_6g53970	FvPAT18	133	153	12.0154	2.4e-05	0.403	AGAGACTTGCATCTCAAGGGA
NAC	FvH4_6g53970	FvPAT18	136	151	12.1385	2.86e-05	0.595	CTTGAGATGCAAGTCT
NAC	FvH4_6g53970	FvPAT18	133	153	10.1077	3.06e-05	0.311	TCCCTTGAGATGCAAGTCTCT
NAC	FvH4_6g53970	FvPAT18	136	154	9.03077	3.22e-05	0.38	TAGAGACTTGCATCTCAAG
NAC	FvH4_6g53970	FvPAT18	136	152	9.26154	3.35e-05	0.618	CTTGAGATGCAAGTCTC
NAC	FvH4_6g53970	FvPAT18	102	122	11.1385	3.48e-05	0.406	GATTGCTTAAATAGGACTAAA
NAC	FvH4_6g53970	FvPAT18	130	148	8.18462	4.08e-05	0.38	TGTTCCCTTGAGATGCAAG
NAC	FvH4_6g53970	FvPAT18	136	150	11.8154	4.59e-05	0.314	GACTTGCATCTCAAG
NAC	FvH4_6g53970	FvPAT18	135	151	11.6154	4.79e-05	0.828	AGACTTGCATCTCAAGG
NAC	FvH4_6g53970	FvPAT18	1478	1486	9.9	5.01e-05	0.793	TTAAGTAAG
NAC	FvH4_6g53970	FvPAT18	133	151	9.33846	5.12e-05	0.483	AGACTTGCATCTCAAGGGA
NAC	FvH4_6g53970	FvPAT18	136	150	11.6154	5.66e-05	0.883	CTTGAGATGCAAGTC
NAC	FvH4_6g53970	FvPAT18	102	122	9.87692	6.59e-05	0.403	GATTGCTTAAATAGGACTAAA
NAC	FvH4_6g53970	FvPAT18	134	150	10.4462	6.87e-05	0.611	GACTTGCATCTCAAGGG
NAC	FvH4_6g53970	FvPAT18	136	154	9.83077	7.14e-05	0.696	CTTGAGATGCAAGTCTCTA
NAC	FvH4_6g53970	FvPAT18	130	148	9.76923	7.32e-05	0.696	CTTGCATCTCAAGGGAACA
NAC	FvH4_6g53970	FvPAT18	133	153	9.13846	8.21e-05	0.516	AGAGACTTGCATCTCAAGGGA
NAC	FvH4_7g11740	FvPAT19	1390	1404	15.4154	3.61e-06	0.112	AACTTGTTGGTCAAG
NAC	FvH4_7g11740	FvPAT19	1390	1404	14.6154	5.28e-06	0.115	CTTGACCAACAAGTT
NAC	FvH4_7g11740	FvPAT19	1389	1404	14.5692	6.96e-06	0.217	CTTGACCAACAAGTTT
NAC	FvH4_7g11740	FvPAT19	1390	1406	14.5231	7.69e-06	0.16	AACTTGTTGGTCAAGTC
NAC	FvH4_7g11740	FvPAT19	1389	1406	13.8615	9.84e-06	0.306	AAACTTGTTGGTCAAGTC
NAC	FvH4_7g11740	FvPAT19	1392	1406	13.8769	1.03e-05	0.161	CTTGTTGGTCAAGTC
NAC	FvH4_7g11740	FvPAT19	1389	1404	13.9538	1.25e-05	0.255	CTTGACCAACAAGTTT
NAC	FvH4_7g11740	FvPAT19	1392	1406	13.7385	1.34e-05	0.167	GACTTGACCAACAAG
NAC	FvH4_7g11740	FvPAT19	1392	1406	13.1385	2.03e-05	0.314	GACTTGACCAACAAG
NAC	FvH4_7g11740	FvPAT19	1390	1406	12.8154	2.18e-05	0.272	GACTTGACCAACAAGTT
NAC	FvH4_7g11740	FvPAT19	1390	1404	12.7385	2.64e-05	0.314	AACTTGTTGGTCAAG
NAC	FvH4_7g11740	FvPAT19	1386	1404	9.64615	2.71e-05	0.38	CGTAAACTTGTTGGTCAAG
NAC	FvH4_7g11740	FvPAT19	1390	1404	12.3385	3.65e-05	0.76	CTTGACCAACAAGTT
NAC	FvH4_7g11740	FvPAT19	1335	1343	9.9	5.01e-05	0.793	TTAAGTAAG
NAC	FvH4_7g11740	FvPAT19	1386	1404	10.6154	5.19e-05	0.696	CTTGACCAACAAGTTTACG
NAC	FvH4_7g11740	FvPAT19	1388	1404	6.6	7.25e-05	0.753	CTTGACCAACAAGTTTA
NAC	FvH4_7g11740	FvPAT19	1390	1404	11.0462	7.31e-05	1	CTTGACCAACAAGTT
NAC	FvH4_7g17410	FvPAT20	1087	1098	11.0521	6.1e-05	0.256	TGACAAGCAAGC
C2H2	FvH4_1g02030	FvPAT1	636	650	12.5692	1.98e-05	0.385	GGCTTCACCAGAAAA
C2H2	FvH4_1g10780	FvPAT2	1442	1460	11.1721	2.32e-05	0.0542	CTTTTTCTTCCTTCTGCAC
C2H2	FvH4_1g10780	FvPAT2	1436	1454	9.94262	4.45e-05	0.0756	CCTTTCCTTTTTCTTCCTT
C2H2	FvH4_1g10780	FvPAT2	1463	1479	8.67692	6.27e-05	0.265	AAAAAAAAACCAAAAAA
C2H2	FvH4_1g10780	FvPAT2	102	118	8.55385	6.56e-05	0.265	TAGTAAAAAACAAGACA
C2H2	FvH4_1g10780	FvPAT2	964	980	7.50769	9.53e-05	0.265	AACTTCACAACAAATAT
C2H2	FvH4_1g26210	FvPAT3	704	722	12.7213	9.82e-06	0.0412	CCCCCCCCCCCCCAGTCTC
C2H2	FvH4_1g26210	FvPAT3	638	656	12.4098	1.17e-05	0.0412	CCCCCTCCCCCGCCCCCAA
C2H2	FvH4_1g26210	FvPAT3	635	653	12.1475	1.36e-05	0.0438	TGCCCCCCTCCCCCGCCCC
C2H2	FvH4_1g26210	FvPAT3	700	718	11.4262	2.02e-05	0.0538	CCCCCCCCCCCCCCCCCAG
C2H2	FvH4_1g26210	FvPAT3	699	717	10.541	3.25e-05	0.0609	CCCCCCCCCCCCCCCCCCA
C2H2	FvH4_1g26210	FvPAT3	632	650	10.4918	3.34e-05	0.0609	CCATGCCCCCCTCCCCCGC
C2H2	FvH4_1g26210	FvPAT3	698	716	9.70492	5.03e-05	0.0796	GCCCCCCCCCCCCCCCCCC
C2H2	FvH4_1g26210	FvPAT3	702	720	9.13115	6.74e-05	0.0839	CCCCCCCCCCCCCCCAGTC
C2H2	FvH4_1g26210	FvPAT3	697	715	8.86885	7.68e-05	0.0839	TGCCCCCCCCCCCCCCCCC
C2H2	FvH4_1g26210	FvPAT3	701	719	8.84426	7.78e-05	0.0839	CCCCCCCCCCCCCCCCAGT
C2H2	FvH4_1g26210	FvPAT3	997	1015	8.83607	7.81e-05	0.0839	CTCTCTTCTTTTCAACCAC
C2H2	FvH4_1g26210	FvPAT3	696	714	8.62295	8.68e-05	0.0856	ATGCCCCCCCCCCCCCCCC
C2H2	FvH4_1g26210	FvPAT3	641	659	8.5	9.23e-05	0.0856	CCTCCCCCGCCCCCAACAA
C2H2	FvH4_1g28800	FvPAT4	445	463	17.3115	5.76e-07	0.0176	CCTCTCTCTTCTTCTCCTC
C2H2	FvH4_1g28800	FvPAT4	439	457	12.4672	1.13e-05	0.0412	TCTTCTTCTCCTCCCAATC
C2H2	FvH4_1g28800	FvPAT4	448	466	12.3689	1.2e-05	0.0412	CTCCCTCTCTCTTCTTCTC
C2H2	FvH4_1g28800	FvPAT4	442	460	11.2541	2.22e-05	0.0542	CTCTCTTCTTCTCCTCCCA
C2H2	FvH4_1g28800	FvPAT4	436	454	9.21311	6.46e-05	0.0839	TCTTCTCCTCCCAATCTGC
C2H2	FvH4_1g28800	FvPAT4	450	468	9.15574	6.65e-05	0.0839	CTCTCCCTCTCTCTTCTTC
C2H2	FvH4_1g28800	FvPAT4	447	465	9.0082	7.17e-05	0.0839	TCCCTCTCTCTTCTTCTCC
C2H2	FvH4_1g28800	FvPAT4	444	462	8.96721	7.32e-05	0.0839	CTCTCTCTTCTTCTCCTCC
C2H2	FvH4_1g28800	FvPAT4	290	308	8.46721	9.38e-05	0.0857	TCTTTGCTTCCACCATCTC
C2H2	FvH4_1g29200	FvPAT5	1442	1457	10.2027	3.81e-05	0.284	TTTTTTTCTTTTTACG
C2H2	FvH4_1g29200	FvPAT5	1306	1324	9.57377	5.38e-05	0.081	CTTTTTCCTCCTTTTTCAT
C2H2	FvH4_1g29200	FvPAT5	1179	1195	8.72308	6.16e-05	0.265	TAGTAAGCAACAAAAGT
C2H2	FvH4_1g29200	FvPAT5	1290	1301	9.04	7.45e-05	0.368	GAAAAGAGAGAA
C2H2	FvH4_1g29200	FvPAT5	1485	1499	10.5077	8.72e-05	0.636	ACCTTCCCAGATTCC
C2H2	FvH4_2g10900	FvPAT6	975	993	18.0738	3.43e-07	0.0176	TCTCTTCCGTCTCTTCCTC
C2H2	FvH4_2g10900	FvPAT6	120	138	13.4918	6.29e-06	0.0412	ACTCTTCCTTTTTCTCCAC
C2H2	FvH4_2g10900	FvPAT6	470	484	13.2923	1.12e-05	0.385	GCCTTAACCGGATGT
C2H2	FvH4_2g10900	FvPAT6	117	135	11.7705	1.67e-05	0.0492	CTTCCTTTTTCTCCACGAC
C2H2	FvH4_2g10900	FvPAT6	688	699	12.3333	2.08e-05	0.318	CAAAACAAAGCA
C2H2	FvH4_2g10900	FvPAT6	972	990	10.041	4.23e-05	0.0739	CTTCCGTCTCTTCCTCTGG
C2H2	FvH4_2g10900	FvPAT6	648	655	10.6308	5.85e-05	0.401	TGAAGTAG
C2H2	FvH4_2g10900	FvPAT6	1451	1470	7.98462	8.3e-05	0.56	ATTAAAGAGACGAAAATATA
C2H2	FvH4_2g13200	FvPAT7	292	302	14.2121	1.5e-07	0.0093	CACTCTCACTC
C2H2	FvH4_2g13200	FvPAT7	1165	1183	12.8689	9.02e-06	0.0412	TTGCCCCCACCTCTTCAAC
C2H2	FvH4_2g13200	FvPAT7	286	296	11.8615	1.13e-05	0.354	GAGTGAAAGAG
C2H2	FvH4_2g13200	FvPAT7	1436	1447	13.4	1.25e-05	0.256	GAAAACAGAGTT
C2H2	FvH4_2g13200	FvPAT7	569	587	11.7541	1.69e-05	0.0492	CCCCGACGGCCTCCTCCAC
C2H2	FvH4_2g13200	FvPAT7	286	296	12.1364	1.9e-05	0.393	CTCTTTCACTC
C2H2	FvH4_2g13200	FvPAT7	256	274	11.2951	2.17e-05	0.0542	TGCCGCCCTCCTCCTCACC
C2H2	FvH4_2g13200	FvPAT7	1162	1180	10.9754	2.58e-05	0.0544	CCCCCACCTCTTCAACATA
C2H2	FvH4_2g13200	FvPAT7	253	271	10.4672	3.38e-05	0.0609	CATTGCCGCCCTCCTCCTC
C2H2	FvH4_2g13200	FvPAT7	532	550	9.5082	5.56e-05	0.0811	TGGCCTCCTCCACCGACCC
C2H2	FvH4_2g13200	FvPAT7	292	302	10.8154	6.42e-05	0.446	GAGTGAGAGTG
C2H2	FvH4_2g13200	FvPAT7	282	293	9.4	6.52e-05	0.364	TGAAAGAGAGGA
C2H2	FvH4_2g13200	FvPAT7	259	277	9.07377	6.93e-05	0.0839	CGCCCTCCTCCTCACCTCG
C2H2	FvH4_2g13200	FvPAT7	549	567	8.97541	7.29e-05	0.0839	CAGTGTTCTCGTCCTCTTC
C2H2	FvH4_2g13200	FvPAT7	1168	1186	8.53279	9.08e-05	0.0856	ATTTTGCCCCCACCTCTTC
C2H2	FvH4_3g35813	FvPAT8	1377	1392	10.5811	3.25e-05	0.282	TTCGTGTCCTTTTATG
C2H2	FvH4_3g35813	FvPAT8	471	478	10.8462	3.9e-05	0.344	AGTAGTAG
C2H2	FvH4_3g35813	FvPAT8	1103	1110	10.8462	3.9e-05	0.344	AGTAGTAG
C2H2	FvH4_3g35813	FvPAT8	380	398	9.72131	4.99e-05	0.0796	CCATATTATCAACATCCTC
C2H2	FvH4_3g35813	FvPAT8	1377	1393	7.98462	8.05e-05	0.265	CATAAAAGGACACGAAT
C2H2	FvH4_3g35813	FvPAT8	1377	1396	8.03077	8.17e-05	0.56	CATAAAAGGACACGAATAAG
C2H2	FvH4_3g35813	FvPAT8	1377	1394	8	9.2e-05	0.509	CATAAAAGGACACGAATA
C2H2	FvH4_3g35813	FvPAT8	1170	1181	8.13333	9.86e-05	0.403	AGTAGCAGAGGA
C2H2	FvH4_4g22230	FvPAT9	761	779	14.959	2.61e-06	0.0266	CCTCGCCTGCCTCCCCCAC
C2H2	FvH4_4g22230	FvPAT9	151	167	13.8615	6.65e-06	0.133	AAAATAAGGACAAAATG
C2H2	FvH4_4g22230	FvPAT9	151	167	14	7.58e-06	0.151	AAAATAAGGACAAAATG
C2H2	FvH4_4g22230	FvPAT9	150	167	13.5538	8.74e-06	0.177	AAAATAAGGACAAAATGT
C2H2	FvH4_4g22230	FvPAT9	152	167	12.7162	1.23e-05	0.217	ATTTTGTCCTTATTTT
C2H2	FvH4_4g22230	FvPAT9	148	167	12.6923	1.32e-05	0.176	AAAATAAGGACAAAATGTGC
C2H2	FvH4_4g22230	FvPAT9	994	1009	11.9324	1.78e-05	0.217	TTTTTTTCTTTTTCTT
C2H2	FvH4_4g22230	FvPAT9	1309	1323	12.2	2.63e-05	0.385	GCCGGACCCAGAAAC
C2H2	FvH4_4g22230	FvPAT9	1419	1435	10.9077	3.14e-05	0.255	TATAATACAACAAAAAA
C2H2	FvH4_4g22230	FvPAT9	1201	1211	11.2	3.79e-05	0.446	AAGTGGAGGAG
C2H2	FvH4_4g22230	FvPAT9	697	714	10.0462	4.25e-05	0.43	AGAAAAAAGACATAAAAA
C2H2	FvH4_4g22230	FvPAT9	162	179	9.47692	5.31e-05	0.462	CAAAAGAAGTCAAAAATA
C2H2	FvH4_4g22230	FvPAT9	1191	1209	9.55738	5.43e-05	0.081	GTTTCCGATCCTCCTCCAC
C2H2	FvH4_4g22230	FvPAT9	539	550	9.78667	5.65e-05	0.364	TTAAACAGAGGA
C2H2	FvH4_4g22230	FvPAT9	163	179	8.87692	5.82e-05	0.265	CAAAAGAAGTCAAAAAT
C2H2	FvH4_4g22230	FvPAT9	757	771	11.0308	6.12e-05	0.636	GCCTCCCCCACGCAA
C2H2	FvH4_4g22230	FvPAT9	1419	1435	8.64615	6.34e-05	0.265	TATAATACAACAAAAAA
C2H2	FvH4_4g22230	FvPAT9	1194	1212	8.69672	8.37e-05	0.084	TCCGATCCTCCTCCACTTT
C2H2	FvH4_4g22230	FvPAT9	1117	1128	8.48	8.83e-05	0.387	AGAGACAGAGAG
C2H2	FvH4_4g22230	FvPAT9	993	1009	7.52308	9.47e-05	0.265	AAGAAAAAGAAAAAAAA
C2H2	FvH4_4g30660	FvPAT10	999	1017	15.918	1.43e-06	0.0194	CATCATCATCATCTTCATC
C2H2	FvH4_4g30660	FvPAT10	1002	1020	15.7869	1.55e-06	0.0194	CATCATCATCTTCATCATC
C2H2	FvH4_4g30660	FvPAT10	1005	1023	15.7541	1.58e-06	0.0194	CATCATCTTCATCATCATC
C2H2	FvH4_4g30660	FvPAT10	597	607	12.2308	5.36e-06	0.335	GAGTGAAGATG
C2H2	FvH4_4g30660	FvPAT10	996	1014	13.7377	5.44e-06	0.0412	CACCATCATCATCATCTTC
C2H2	FvH4_4g30660	FvPAT10	595	613	12.3525	1.21e-05	0.0412	CATCTTCATCTTCACTCTC
C2H2	FvH4_4g30660	FvPAT10	1478	1496	10.8689	2.73e-05	0.0557	CCACAACCCCCACCCCCTT
C2H2	FvH4_4g30660	FvPAT10	1008	1026	10.5082	3.31e-05	0.0609	CATCTTCATCATCATCATG
C2H2	FvH4_4g30660	FvPAT10	195	211	8.52308	6.63e-05	0.265	TATAAAAAAACAAATTT
C2H2	FvH4_4g30660	FvPAT10	1282	1296	10.7231	7.56e-05	0.636	ACCACCACCATTTAT
C2H2	FvH4_4g30660	FvPAT10	234	250	8.01538	7.97e-05	0.265	AAGAAAATGCCAAAGGG
C2H2	FvH4_4g30660	FvPAT10	1472	1490	8.71311	8.3e-05	0.084	CCCCCACCCCCTTTTACTT
C2H2	FvH4_5g00750	FvPAT11	981	992	10.36	4.6e-05	0.364	GATAACAGAGCA
C2H2	FvH4_5g00750	FvPAT11	1044	1062	8.7541	8.14e-05	0.084	TCTCCTCTCTATCCCGCTC
C2H2	FvH4_5g00750	FvPAT11	1096	1114	8.52459	9.12e-05	0.0856	CTCCATCATGCACCTTCTT
C2H2	FvH4_5g00750	FvPAT11	485	501	7.46154	9.68e-05	0.265	ATCAAAACAACAACAAC
C2H2	FvH4_5g08980	FvPAT12	818	834	15.7692	2.36e-06	0.0706	TACAAAATGACAAAACC
C2H2	FvH4_5g08980	FvPAT12	818	833	15.1216	3.45e-06	0.105	GTTTTGTCATTTTGTA
C2H2	FvH4_5g08980	FvPAT12	818	835	15.0154	3.98e-06	0.121	TACAAAATGACAAAACCT
C2H2	FvH4_5g08980	FvPAT12	818	834	15.0154	4.34e-06	0.13	TACAAAATGACAAAACC
C2H2	FvH4_5g08980	FvPAT12	81	98	14.7826	4.52e-06	0.281	CAGTTAGCAACTCCACCA
C2H2	FvH4_5g08980	FvPAT12	818	837	13.8615	7.49e-06	0.176	TACAAAATGACAAAACCTTT
C2H2	FvH4_5g08980	FvPAT12	76	90	12.2769	2.48e-05	0.385	AACTCCACCACATGA
C2H2	FvH4_5g08980	FvPAT12	344	360	11	2.5e-05	0.25	AGAAAAAGAACAAAAAC
C2H2	FvH4_5g08980	FvPAT12	897	911	11.9846	3.08e-05	0.385	ACCATCATCAGATAG
C2H2	FvH4_5g08980	FvPAT12	334	350	10.3538	3.27e-05	0.265	CAAAAACAAACAAAAAC
C2H2	FvH4_5g08980	FvPAT12	1119	1137	9.68852	5.07e-05	0.0796	GCTCATTCACCTCTTCCAT
C2H2	FvH4_5g08980	FvPAT12	243	253	11	5.25e-05	0.446	AAGTGAAGCGG
C2H2	FvH4_5g08980	FvPAT12	344	360	9.41538	5.57e-05	0.37	AGAAAAAGAACAAAAAC
C2H2	FvH4_5g08980	FvPAT12	343	360	8.58462	7.44e-05	0.503	AGAAAAAGAACAAAAACA
C2H2	FvH4_5g08980	FvPAT12	334	350	7.86154	9.52e-05	0.569	CAAAAACAAACAAAAAC
C2H2	FvH4_5g25830	FvPAT13	151	167	10.7077	3.4e-05	0.255	CAAATTAGGACAAACTA
C2H2	FvH4_5g25830	FvPAT13	242	249	10.8462	3.9e-05	0.344	AGTAGTAG
C2H2	FvH4_5g25830	FvPAT13	644	651	10.8462	3.9e-05	0.344	AGTAGTAG
C2H2	FvH4_5g25830	FvPAT13	847	854	10.8462	3.9e-05	0.344	AGTAGTAG
C2H2	FvH4_5g25830	FvPAT13	1253	1260	10.8462	3.9e-05	0.344	AGTAGTAG
C2H2	FvH4_5g25830	FvPAT13	151	170	9.66154	4.62e-05	0.467	CAAATTAGGACAAACTATTG
C2H2	FvH4_5g25830	FvPAT13	131	147	8.93846	5.69e-05	0.265	CATTTAAGAACAAAAAT
C2H2	FvH4_5g25830	FvPAT13	151	168	8.27692	8.33e-05	0.507	CAAATTAGGACAAACTAT
C2H2	FvH4_5g25830	FvPAT13	795	802	10.4154	9.08e-05	0.401	GGTAGTAG
C2H2	FvH4_5g25830	FvPAT13	951	958	10.4154	9.08e-05	0.401	GGTAGTAG
C2H2	FvH4_5g25830	FvPAT13	1180	1187	10.4154	9.08e-05	0.401	GGTAGTAG
C2H2	FvH4_5g25830	FvPAT13	1227	1234	10.4154	9.08e-05	0.401	GGTAGTAG
C2H2	FvH4_5g25830	FvPAT13	151	167	7.44615	9.73e-05	0.265	CAAATTAGGACAAACTA
C2H2	FvH4_6g04920	FvPAT14	453	464	13.96	8.83e-06	0.256	CAAAACAGAGGT
C2H2	FvH4_6g04920	FvPAT14	340	355	10.6757	3.12e-05	0.282	TTGTTGTCGGTCTCCG
C2H2	FvH4_6g04920	FvPAT14	668	686	8.95902	7.35e-05	0.0839	CACTATGCTCGTCATCCTC
C2H2	FvH4_6g04920	FvPAT14	1204	1211	10.4154	9.08e-05	0.401	GGTAGTAG
C2H2	FvH4_6g13410	FvPAT15	359	377	14.3443	3.79e-06	0.0332	CTATTTCCTCTTCATCATC
C2H2	FvH4_6g13410	FvPAT15	577	595	13.3115	6.98e-06	0.0412	CGCCCTCCCCGCCCTCTTC
C2H2	FvH4_6g13410	FvPAT15	356	374	12.6639	1.01e-05	0.0412	CATCTATTTCCTCTTCATC
C2H2	FvH4_6g13410	FvPAT15	575	593	11.0738	2.45e-05	0.0542	CCCTCCCCGCCCTCTTCTC
C2H2	FvH4_6g13410	FvPAT15	320	338	11.0492	2.48e-05	0.0542	CTCCCTCCGAATCCGACTC
C2H2	FvH4_6g13410	FvPAT15	473	483	11.3077	3.2e-05	0.446	TAGTGAAAGGG
C2H2	FvH4_6g13410	FvPAT15	571	589	9.31148	6.15e-05	0.0839	CCCCGCCCTCTTCTCTCGC
C2H2	FvH4_6g13410	FvPAT15	500	518	8.83607	7.81e-05	0.0839	CATCATCATCACCACCATC
C2H2	FvH4_6g13410	FvPAT15	452	470	8.57377	8.9e-05	0.0856	CCACTCCCGATTCCTCTCC
C2H2	FvH4_6g14950	FvPAT16	444	460	12.4	1.35e-05	0.202	AAAAAAAAAACAAAAAG
C2H2	FvH4_6g14950	FvPAT16	433	448	12.3243	1.49e-05	0.217	TTTTTTTCTTTTTGTT
C2H2	FvH4_6g14950	FvPAT16	781	799	11.623	1.82e-05	0.0505	GTTTATCATCATCCGCCTC
C2H2	FvH4_6g14950	FvPAT16	444	460	10.9231	3.12e-05	0.255	AAAAAAAAAACAAAAAG
C2H2	FvH4_6g14950	FvPAT16	444	461	9.10769	6.12e-05	0.465	AAAAAAAAAACAAAAAGG
C2H2	FvH4_6g14950	FvPAT16	433	452	8.16923	7.8e-05	0.56	AACAAAAAGAAAAAAAAAAA
C2H2	FvH4_6g14950	FvPAT16	911	929	8.70492	8.34e-05	0.084	TTTTCTCTACCTAATCCGC
C2H2	FvH4_6g14950	FvPAT16	598	612	10.4308	9.18e-05	0.636	GCCTACACCGGCTTA
C2H2	FvH4_6g14950	FvPAT16	433	449	7.56923	9.33e-05	0.265	AACAAAAAGAAAAAAAA
C2H2	FvH4_6g39520	FvPAT17	559	569	11.4462	2.29e-05	0.446	AAGTGATGTTG
C2H2	FvH4_6g39520	FvPAT17	1386	1397	11.1733	3.21e-05	0.364	TAAAACAGAGAG
C2H2	FvH4_6g39520	FvPAT17	1290	1301	9.48	6.35e-05	0.364	AAAAACAAAAGA
C2H2	FvH4_6g39520	FvPAT17	1320	1331	9.48	6.35e-05	0.364	AAAAACAAAAGA
C2H2	FvH4_6g53970	FvPAT18	448	465	11.1884	4.5e-05	0.934	CTGGTGAAACCTGCAACA
C2H2	FvH4_6g53970	FvPAT18	282	293	8.89333	7.79e-05	0.368	AGAGACAGAATA
C2H2	FvH4_7g11740	FvPAT19	284	303	12.6308	1.36e-05	0.176	TTTAAGAAGACAAAATGAAG
C2H2	FvH4_7g11740	FvPAT19	873	892	12.4923	1.45e-05	0.176	AAAAAAAAGACAACCAAAAT
C2H2	FvH4_7g11740	FvPAT19	876	892	11.5231	2e-05	0.239	AAAAAAAAGACAACCAA
C2H2	FvH4_7g11740	FvPAT19	287	303	11.9231	2.05e-05	0.255	TTTAAGAAGACAAAATG
C2H2	FvH4_7g11740	FvPAT19	876	892	11.5692	2.39e-05	0.255	AAAAAAAAGACAACCAA
C2H2	FvH4_7g11740	FvPAT19	875	892	11.4154	2.39e-05	0.364	AAAAAAAAGACAACCAAA
C2H2	FvH4_7g11740	FvPAT19	286	303	10.1231	4.12e-05	0.43	TTTAAGAAGACAAAATGA
C2H2	FvH4_7g11740	FvPAT19	288	303	9.95946	4.21e-05	0.284	ATTTTGTCTTCTTAAA
C2H2	FvH4_7g11740	FvPAT19	877	892	9.41892	5.23e-05	0.318	TGGTTGTCTTTTTTTT
C2H2	FvH4_7g11740	FvPAT19	287	303	9.01538	5.52e-05	0.265	TTTAAGAAGACAAAATG
C2H2	FvH4_7g11740	FvPAT19	517	524	10.6308	5.85e-05	0.401	TGAAGTAG
C2H2	FvH4_7g17410	FvPAT20	1164	1180	20.9538	4.78e-08	0.00287	AACAAAAAGACAAAATT
C2H2	FvH4_7g17410	FvPAT20	1161	1180	19.4462	1.77e-07	0.0108	AACAAAAAGACAAAATTTTA
C2H2	FvH4_7g17410	FvPAT20	1164	1180	19.3077	1.85e-07	0.0111	AACAAAAAGACAAAATT
C2H2	FvH4_7g17410	FvPAT20	1163	1180	19.2923	1.93e-07	0.0118	AACAAAAAGACAAAATTT
C2H2	FvH4_7g17410	FvPAT20	1165	1180	19.1757	2.19e-07	0.0133	ATTTTGTCTTTTTGTT
C2H2	FvH4_7g17410	FvPAT20	802	819	11.8261	3.11e-05	0.934	CAAATAACACCCAACAAT
C2H2	FvH4_7g18860	FvPAT21	21	32	15.16	4.94e-06	0.256	AGAAGCAGAGTA
C2H2	FvH4_7g18860	FvPAT21	336	354	13.1803	7.54e-06	0.0412	CTTCCTTTGTTTCCTCTTC
C2H2	FvH4_7g18860	FvPAT21	847	857	12.5758	9.82e-06	0.304	CAGTTTCACTC
C2H2	FvH4_7g18860	FvPAT21	943	950	10.8615	1.95e-05	0.344	TGTAGTAG
C2H2	FvH4_7g18860	FvPAT21	341	352	10.9467	3.62e-05	0.364	GGAAACAAAGGA
C2H2	FvH4_7g18860	FvPAT21	940	950	11.0154	5.14e-05	0.446	AAGTGTAGTAG
C2H2	FvH4_7g18860	FvPAT21	847	857	10.8462	6.28e-05	0.446	GAGTGAAACTG
C2H2	FvH4_7g18860	FvPAT21	339	357	8.98361	7.26e-05	0.0839	CATCTTCCTTTGTTTCCTC
C2H2	FvH4_7g18860	FvPAT21	1421	1439	8.87705	7.65e-05	0.0839	CTTCCTTCTCCTACTTGAT
GATA	FvH4_1g02030	FvPAT1	1266	1280	7.84615	1.43e-05	0.0513	ACGTCATCACCTTCA
GATA	FvH4_1g02030	FvPAT1	175	193	8.15714	3.31e-05	0.0992	CAACATGATCATGACAAAC
GATA	FvH4_1g02030	FvPAT1	33	43	11.6771	6.86e-05	1	GGTAGATCTAT
GATA	FvH4_1g02030	FvPAT1	940	958	6.07143	7.67e-05	0.134	CTTCATCGACAACCTGATC
GATA	FvH4_1g10780	FvPAT2	1165	1179	10.8116	5.15e-05	0.128	ATGACTATGATGATT
GATA	FvH4_1g10780	FvPAT2	1164	1182	5.55714	9.35e-05	0.147	TACAATCATCATAGTCATA
GATA	FvH4_1g10780	FvPAT2	586	600	7.93846	9.59e-05	1	ATTCGACCGTCTGAT
GATA	FvH4_1g26210	FvPAT3	165	175	11.1042	9.79e-05	1	GCAAGATCTCT
GATA	FvH4_1g26210	FvPAT3	71	85	9.56522	9.86e-05	0.198	GCGACTGGGCTGGTG
GATA	FvH4_1g28800	FvPAT4	893	907	12.3077	1.49e-05	0.512	TATAGACCGTTCATT
GATA	FvH4_1g28800	FvPAT4	1485	1499	11.5362	3.47e-05	0.0906	ATGTTGGTGTTGAGC
GATA	FvH4_1g28800	FvPAT4	916	930	10.2154	3.82e-05	0.768	TCTTAACCATTAGAT
GATA	FvH4_1g28800	FvPAT4	1206	1220	8.26154	8.47e-05	1	CAGGAGCCGTTCGAG
GATA	FvH4_2g13200	FvPAT7	220	234	19.1014	1.19e-07	0.00185	GTGGTGGCGGTGGTG
GATA	FvH4_2g13200	FvPAT7	217	231	13.6812	9.53e-06	0.0329	GTGGCGGTGGTGTTC
GATA	FvH4_2g13200	FvPAT7	495	509	13.3043	1.22e-05	0.0397	ATGGTGCTGCTGGGG
GATA	FvH4_2g13200	FvPAT7	1376	1390	11.5217	3.5e-05	0.0906	ATGGTGGGGGTGTAG
GATA	FvH4_2g13200	FvPAT7	214	228	9.7971	8.76e-05	0.188	GCGGTGGTGTTCATT
GATA	FvH4_3g35813	FvPAT8	604	618	9.61538	7.75e-06	0.0295	TCATCATCACATTCT
GATA	FvH4_3g35813	FvPAT8	34	46	12.7846	2.72e-05	0.425	ACTTTAGATCCGA
GATA	FvH4_3g35813	FvPAT8	1466	1480	4.61538	4.38e-05	0.127	TATTCGTCACCATCA
GATA	FvH4_3g35813	FvPAT8	605	623	6.42857	6.67e-05	0.131	CATCATCACATTCTAAATG
GATA	FvH4_3g35813	FvPAT8	35	49	11.1846	7.09e-05	1	CTTTAGATCCGAGCT
GATA	FvH4_3g35813	FvPAT8	385	399	2.46154	8.47e-05	0.195	TTATCAACATCCTCG
GATA	FvH4_4g22230	FvPAT9	185	203	15.8571	8.85e-07	0.00542	CACCACCAAGATCATCAAC
GATA	FvH4_4g22230	FvPAT9	188	206	11.4571	7.8e-06	0.0367	CTTCACCACCAAGATCATC
GATA	FvH4_4g22230	FvPAT9	184	198	7.06154	1.9e-05	0.0641	CCAAGATCATCAACA
GATA	FvH4_4g22230	FvPAT9	190	204	6.81538	2.07e-05	0.0662	TCACCACCAAGATCA
GATA	FvH4_4g22230	FvPAT9	179	197	9.22857	2.1e-05	0.0757	CAAGATCATCAACAGGACC
GATA	FvH4_4g22230	FvPAT9	176	194	7.35714	4.6e-05	0.108	GATCATCAACAGGACCAAA
GATA	FvH4_4g22230	FvPAT9	458	476	6.44286	6.63e-05	0.131	CAACATGAACATGATCCAC
GATA	FvH4_4g22230	FvPAT9	178	192	1.93846	9.91e-05	0.195	TCATCAACAGGACCA
GATA	FvH4_4g30660	FvPAT10	999	1017	29.4143	5.72e-11	3.5e-06	CATCATCATCATCTTCATC
GATA	FvH4_4g30660	FvPAT10	1002	1020	28.4714	1.79e-10	3.78e-06	CATCATCATCTTCATCATC
GATA	FvH4_4g30660	FvPAT10	1005	1023	28.4571	1.85e-10	3.78e-06	CATCATCTTCATCATCATC
GATA	FvH4_4g30660	FvPAT10	996	1014	24.7714	3.25e-09	3.97e-05	CACCATCATCATCATCTTC
GATA	FvH4_4g30660	FvPAT10	995	1009	23.7385	1.14e-08	0.000466	TCACCATCATCATCA
GATA	FvH4_4g30660	FvPAT10	1001	1015	22.8308	1.72e-08	0.000466	TCATCATCATCTTCA
GATA	FvH4_4g30660	FvPAT10	1008	1026	22.3857	1.8e-08	0.000157	CATCTTCATCATCATCATG
GATA	FvH4_4g30660	FvPAT10	996	1010	20.8551	2.31e-08	0.000479	ATGATGATGATGGTG
GATA	FvH4_4g30660	FvPAT10	1007	1021	22.1692	2.87e-08	0.000466	TCATCTTCATCATCA
GATA	FvH4_4g30660	FvPAT10	1010	1024	22	3.06e-08	0.000466	TCTTCATCATCATCA
GATA	FvH4_4g30660	FvPAT10	993	1011	21.4714	3.29e-08	0.000251	GGTCACCATCATCATCATC
GATA	FvH4_4g30660	FvPAT10	1004	1018	21.4462	3.87e-08	0.000471	TCATCATCTTCATCA
GATA	FvH4_4g30660	FvPAT10	998	1012	20.7846	5.83e-08	0.000591	CCATCATCATCATCT
GATA	FvH4_4g30660	FvPAT10	1008	1022	18.6812	1.98e-07	0.00245	ATGATGATGAAGATG
GATA	FvH4_4g30660	FvPAT10	600	614	17.2308	3.3e-07	0.00201	TCATCTTCATCTTCA
GATA	FvH4_4g30660	FvPAT10	1002	1016	18.0145	3.55e-07	0.00367	ATGAAGATGATGATG
GATA	FvH4_4g30660	FvPAT10	1005	1019	17.7246	4.82e-07	0.004	ATGATGAAGATGATG
GATA	FvH4_4g30660	FvPAT10	1011	1025	17.6232	5.35e-07	0.004	ATGATGATGATGAAG
GATA	FvH4_4g30660	FvPAT10	999	1013	17.5362	5.79e-07	0.004	AAGATGATGATGATG
GATA	FvH4_4g30660	FvPAT10	599	613	15.4203	2.93e-06	0.013	GTGAAGATGAAGATG
GATA	FvH4_4g30660	FvPAT10	993	1007	15.3333	3.1e-06	0.013	ATGATGATGGTGACC
GATA	FvH4_4g30660	FvPAT10	1011	1029	12.7143	4.32e-06	0.022	CTTCATCATCATCATGGGT
GATA	FvH4_4g30660	FvPAT10	1013	1027	9.72308	7.49e-06	0.0295	TCATCATCATCATGG
GATA	FvH4_4g30660	FvPAT10	1008	1026	8.95714	2.36e-05	0.0803	CATGATGATGATGAAGATG
GATA	FvH4_4g30660	FvPAT10	1002	1020	8.34286	3.06e-05	0.0986	GATGATGAAGATGATGATG
GATA	FvH4_4g30660	FvPAT10	168	182	5.44615	3.34e-05	0.102	TCATCACCAGCTTAA
GATA	FvH4_4g30660	FvPAT10	993	1011	8.08571	3.41e-05	0.0992	GATGATGATGATGGTGACC
GATA	FvH4_4g30660	FvPAT10	595	613	7.87143	3.72e-05	0.101	CATCTTCATCTTCACTCTC
GATA	FvH4_4g30660	FvPAT10	1005	1023	7.7	4e-05	0.101	GATGATGATGAAGATGATG
GATA	FvH4_4g30660	FvPAT10	1078	1090	12.2154	4e-05	0.5	AATTTGGATCCAA
GATA	FvH4_4g30660	FvPAT10	1078	1092	11.8154	4.82e-05	1	GCTTGGATCCAAATT
GATA	FvH4_4g30660	FvPAT10	992	1006	3.95385	5.39e-05	0.146	GGGTCACCATCATCA
GATA	FvH4_4g30660	FvPAT10	1278	1292	10.4928	6.12e-05	0.146	ATGGTGGTGGTGTAA
GATA	FvH4_4g30660	FvPAT10	1152	1170	6.64286	6.12e-05	0.131	CATGATGGTGAACAGCATT
GATA	FvH4_4g30660	FvPAT10	166	184	5.72857	8.76e-05	0.146	TTTCATCACCAGCTTAATT
GATA	FvH4_4g30660	FvPAT10	594	608	1.92308	9.95e-05	0.195	TCATCTTCACTCTCG
GATA	FvH4_5g08980	FvPAT12	1053	1067	17.2319	7.21e-07	0.00407	GTGCCGGTGGTGGTG
GATA	FvH4_5g08980	FvPAT12	1056	1070	15.3188	3.14e-06	0.013	ATGGTGCCGGTGGTG
GATA	FvH4_5g08980	FvPAT12	892	906	11.8615	3.23e-06	0.0164	ACAACACCATCATCA
GATA	FvH4_5g08980	FvPAT12	890	904	11.8406	2.9e-05	0.0859	ATGATGGTGTTGTAG
GATA	FvH4_5g08980	FvPAT12	1053	1071	6.3	7.01e-05	0.131	CACCACCACCGGCACCATG
GATA	FvH4_6g04920	FvPAT14	1160	1178	10.8429	1.03e-05	0.0421	GATGATCATGATTTTGCAC
GATA	FvH4_6g04920	FvPAT14	668	686	6.18571	7.33e-05	0.132	CACTATGCTCGTCATCCTC
GATA	FvH4_6g04920	FvPAT14	673	687	2.26154	8.99e-05	0.195	TGCTCGTCATCCTCA
GATA	FvH4_6g13410	FvPAT15	500	518	26.0714	1.22e-09	1.87e-05	CATCATCATCACCACCATC
GATA	FvH4_6g13410	FvPAT15	503	517	21.8696	4.32e-09	0.000264	ATGGTGGTGATGATG
GATA	FvH4_6g13410	FvPAT15	500	514	21.5942	8.5e-09	0.000264	GTGGTGATGATGATG
GATA	FvH4_6g13410	FvPAT15	503	521	23.2571	9.99e-09	0.000102	CATCATCACCACCATCAAC
GATA	FvH4_6g13410	FvPAT15	505	519	18.5077	1.56e-07	0.00136	TCATCACCACCATCA
GATA	FvH4_6g13410	FvPAT15	497	515	18.7286	1.79e-07	0.00122	CAACATCATCATCACCACC
GATA	FvH4_6g13410	FvPAT15	502	516	17.7077	2.49e-07	0.0019	TCATCATCACCACCA
GATA	FvH4_6g13410	FvPAT15	496	510	17.4	3.04e-07	0.00201	ACAACATCATCATCA
GATA	FvH4_6g13410	FvPAT15	499	513	16.4923	4.77e-07	0.00264	ACATCATCATCACCA
GATA	FvH4_6g13410	FvPAT15	497	511	16.6522	1.16e-06	0.006	GTGATGATGATGTTG
GATA	FvH4_6g13410	FvPAT15	506	524	14.2571	2.03e-06	0.0113	CATCACCACCATCAACAAT
GATA	FvH4_6g13410	FvPAT15	508	522	11.5692	3.67e-06	0.0167	TCACCACCATCAACA
GATA	FvH4_6g13410	FvPAT15	506	520	15.087	3.68e-06	0.0143	TTGATGGTGGTGATG
GATA	FvH4_6g13410	FvPAT15	364	378	11.4308	3.85e-06	0.0167	TCCTCTTCATCATCG
GATA	FvH4_6g13410	FvPAT15	1180	1192	13.7846	1.27e-05	0.395	AATTCAGATCCAT
GATA	FvH4_6g13410	FvPAT15	386	404	9.82857	1.62e-05	0.0621	AATCATCCTCATCAAGTTC
GATA	FvH4_6g13410	FvPAT15	509	523	12.8116	1.64e-05	0.0509	TTGTTGATGGTGGTG
GATA	FvH4_6g13410	FvPAT15	494	508	10.3188	6.72e-05	0.149	ATGATGATGTTGTTT
GATA	FvH4_6g13410	FvPAT15	494	512	6.35714	6.86e-05	0.131	AAACAACATCATCATCACC
GATA	FvH4_6g13410	FvPAT15	1180	1194	11.0615	7.63e-05	1	GGATGGATCTGAATT
GATA	FvH4_6g13410	FvPAT15	385	399	1.93846	9.91e-05	0.195	AAATCATCCTCATCA
GATA	FvH4_6g14950	FvPAT16	201	215	13.942	8.03e-06	0.0293	ATGGTTATGGTGTTG
GATA	FvH4_6g14950	FvPAT16	1051	1065	11.7101	3.14e-05	0.0886	ATGGTTTTGGAGATG
GATA	FvH4_6g14950	FvPAT16	1036	1054	7.71429	3.97e-05	0.101	GATGATCCCAATCCTCTTC
GATA	FvH4_6g14950	FvPAT16	781	799	7.61429	4.14e-05	0.101	GTTTATCATCATCCGCCTC
GATA	FvH4_6g14950	FvPAT16	1048	1066	7.17143	4.95e-05	0.112	GATCATCTCCAAAACCATA
GATA	FvH4_6g14950	FvPAT16	819	833	3.87692	5.51e-05	0.146	TCTTCATCTGTATCA
GATA	FvH4_6g14950	FvPAT16	780	794	2.23077	9.07e-05	0.195	AGTTTATCATCATCC
GATA	FvH4_6g39520	FvPAT17	659	673	12.0308	1.7e-05	0.512	TCATAGCTGTTGGAT
GATA	FvH4_6g39520	FvPAT17	1195	1209	10.4058	6.42e-05	0.148	GAGGAGATGTTGACG
GATA	FvH4_6g39520	FvPAT17	524	538	9.5942	9.72e-05	0.198	ATGGAAATGGAGTTG
GATA	FvH4_6g53970	FvPAT18	566	580	16.0615	9.46e-07	0.059	TACCAGATCTAAATC
GATA	FvH4_6g53970	FvPAT18	568	580	15.9538	1.32e-06	0.0826	GATTTAGATCTGG
GATA	FvH4_6g53970	FvPAT18	565	577	13.2462	1.94e-05	0.404	TTACCAGATCTAA
GATA	FvH4_6g53970	FvPAT18	567	577	12.6771	2.44e-05	1	ACCAGATCTAA
GATA	FvH4_6g53970	FvPAT18	568	578	12.1667	4.82e-05	1	TTTAGATCTGG
GATA	FvH4_6g53970	FvPAT18	1373	1387	3.24615	6.67e-05	0.169	TCATCATTATTTTCT
GATA	FvH4_6g53970	FvPAT18	465	483	6.28571	7.05e-05	0.131	CATGATCAAAATGATGGAT
GATA	FvH4_6g53970	FvPAT18	467	481	2.44615	8.51e-05	0.195	CCATCATTTTGATCA
GATA	FvH4_6g53970	FvPAT18	468	486	5.64286	9.05e-05	0.146	CATCATTTTGATCATGGGA
GATA	FvH4_7g11740	FvPAT19	1452	1470	11.1	9.2e-06	0.0402	GATGATGACCACCATATTC
GATA	FvH4_7g17410	FvPAT20	950	964	17.2609	7.09e-07	0.00407	ATGGTGGTGTTGGGG
GATA	FvH4_7g18860	FvPAT21	1364	1382	5.7	8.85e-05	0.146	CTTGATCTTAATTATCCTG
MIKC_MADS	FvH4_1g02030	FvPAT1	1161	1167	12.7973	6.45e-05	0.269	CATCATC
MIKC_MADS	FvH4_1g02030	FvPAT1	213	226	10.6308	7.46e-05	0.192	CAACAAAAAGAAAA
MIKC_MADS	FvH4_1g10780	FvPAT2	1437	1450	13.0923	1.6e-05	0.14	AAGAAAAAGGAAAG
MIKC_MADS	FvH4_1g10780	FvPAT2	1469	1487	12.8143	1.89e-05	0.227	TTTTTTTTTTTTTTGGTTT
MIKC_MADS	FvH4_1g10780	FvPAT2	1472	1485	11.7538	3.83e-05	0.14	CCAAAAAAAAAAAA
MIKC_MADS	FvH4_1g10780	FvPAT2	1470	1484	10.942	6.54e-05	0.352	AACCAAAAAAAAAAA
MIKC_MADS	FvH4_1g26210	FvPAT3	1433	1447	10.3043	9.35e-05	0.396	TTACAATTGTGGAAA
MIKC_MADS	FvH4_1g28800	FvPAT4	474	487	11.6615	4.04e-05	0.14	ACAAAAAGAGATAG
MIKC_MADS	FvH4_1g28800	FvPAT4	734	747	11.5385	4.36e-05	0.14	AAAAAAGAAGAAGA
MIKC_MADS	FvH4_1g28800	FvPAT4	737	750	10.1231	9.92e-05	0.197	GAAAAAAAAGAAGA
MIKC_MADS	FvH4_1g29200	FvPAT5	1438	1456	16.8308	1.16e-06	0.0654	TAACCGTAAAAAGAAAAAA
MIKC_MADS	FvH4_1g29200	FvPAT5	1438	1456	14.8286	3.71e-06	0.208	TTTTTTCTTTTTACGGTTA
MIKC_MADS	FvH4_1g29200	FvPAT5	1436	1454	11.6308	2.42e-05	0.27	TTTTCTTTTTACGGTTACC
MIKC_MADS	FvH4_1g29200	FvPAT5	1441	1455	11.6308	3.22e-05	0.521	TTTTTCTTTTTACGG
MIKC_MADS	FvH4_1g29200	FvPAT5	1441	1454	11.9538	3.38e-05	0.14	CCGTAAAAAGAAAA
MIKC_MADS	FvH4_1g29200	FvPAT5	1439	1453	11.0435	6.16e-05	0.352	AACCGTAAAAAGAAA
MIKC_MADS	FvH4_1g29200	FvPAT5	1309	1322	10.2154	9.41e-05	0.197	AAAAAGGAGGAAAA
MIKC_MADS	FvH4_2g10900	FvPAT6	669	682	15.0154	3.84e-06	0.0782	TCAAAAAAGGAAAA
MIKC_MADS	FvH4_2g10900	FvPAT6	667	685	14.3538	5.28e-06	0.149	TTGTCAAAAAAGGAAAATA
MIKC_MADS	FvH4_2g10900	FvPAT6	667	685	13.2	1.41e-05	0.212	TATTTTCCTTTTTTGACAA
MIKC_MADS	FvH4_2g10900	FvPAT6	668	682	12.6	1.95e-05	0.521	ATTTTCCTTTTTTGA
MIKC_MADS	FvH4_2g10900	FvPAT6	671	682	11.7213	3.92e-05	0.532	TCAAAAAAGGAA
MIKC_MADS	FvH4_2g10900	FvPAT6	670	684	11.1159	5.91e-05	0.352	TGTCAAAAAAGGAAA
MIKC_MADS	FvH4_2g10900	FvPAT6	397	410	10.6154	7.52e-05	0.192	GAAGAAAAAGAAAA
MIKC_MADS	FvH4_2g13200	FvPAT7	491	497	12.7973	6.45e-05	0.269	CATCATC
MIKC_MADS	FvH4_3g35813	FvPAT8	770	781	13.4918	9.26e-06	0.409	CTATATATGGAA
MIKC_MADS	FvH4_3g35813	FvPAT8	605	611	12.7973	6.45e-05	0.269	CATCATC
MIKC_MADS	FvH4_3g35813	FvPAT8	973	984	10.7541	7.81e-05	0.532	ACATATATGGTA
MIKC_MADS	FvH4_4g22230	FvPAT9	715	728	15.4615	2.6e-06	0.0782	AGAAAAGAGGAAAG
MIKC_MADS	FvH4_4g22230	FvPAT9	986	999	13.3231	1.37e-05	0.139	AAAAAAAGGGAAAG
MIKC_MADS	FvH4_4g22230	FvPAT9	707	720	12.5385	2.3e-05	0.14	CATAAAAAAGAAAA
MIKC_MADS	FvH4_4g22230	FvPAT9	474	492	11.1538	2.7e-05	0.255	ATACTAATATAGGAAACAA
MIKC_MADS	FvH4_4g22230	FvPAT9	997	1010	11.7077	3.94e-05	0.14	AAAGAAAAAGAAAA
MIKC_MADS	FvH4_4g22230	FvPAT9	117	130	11.4615	4.57e-05	0.14	AAAAAAAAAGAAGG
MIKC_MADS	FvH4_4g22230	FvPAT9	1415	1426	11.377	4.99e-05	0.532	ACAAAAAAGGTA
MIKC_MADS	FvH4_4g22230	FvPAT9	476	494	9.53846	6.27e-05	0.346	GTTTCCTATATTAGTATTT
MIKC_MADS	FvH4_4g22230	FvPAT9	165	183	10.6714	8.06e-05	0.386	TTTTGACTTCTTTTGGTCC
MIKC_MADS	FvH4_4g22230	FvPAT9	167	180	10.3231	8.88e-05	0.197	CCAAAAGAAGTCAA
MIKC_MADS	FvH4_4g22230	FvPAT9	168	182	10.3333	9.2e-05	0.396	GACCAAAAGAAGTCA
MIKC_MADS	FvH4_4g30660	FvPAT10	1238	1256	13.6	1.04e-05	0.208	ATCTTACCTCTTGTAGAAA
MIKC_MADS	FvH4_4g30660	FvPAT10	1236	1254	12.5692	1.52e-05	0.27	CTTACCTCTTGTAGAAATG
MIKC_MADS	FvH4_4g30660	FvPAT10	1238	1256	12.0615	1.75e-05	0.25	TTTCTACAAGAGGTAAGAT
MIKC_MADS	FvH4_4g30660	FvPAT10	1239	1253	12.5797	2.37e-05	0.352	TTCTACAAGAGGTAA
MIKC_MADS	FvH4_4g30660	FvPAT10	1347	1360	11.5538	4.32e-05	0.14	CAAGAAGAAGCAAG
MIKC_MADS	FvH4_4g30660	FvPAT10	1359	1372	11.2615	5.16e-05	0.15	AGAAAAAAAGAAAT
MIKC_MADS	FvH4_4g30660	FvPAT10	999	1005	12.7973	6.45e-05	0.269	CATCATC
MIKC_MADS	FvH4_4g30660	FvPAT10	1002	1008	12.7973	6.45e-05	0.269	CATCATC
MIKC_MADS	FvH4_4g30660	FvPAT10	1005	1011	12.7973	6.45e-05	0.269	CATCATC
MIKC_MADS	FvH4_4g30660	FvPAT10	1014	1020	12.7973	6.45e-05	0.269	CATCATC
MIKC_MADS	FvH4_4g30660	FvPAT10	1017	1023	12.7973	6.45e-05	0.269	CATCATC
MIKC_MADS	FvH4_5g00750	FvPAT11	424	442	11.8	2.23e-05	0.27	GTTTCTTTGTTGGGGAAGG
MIKC_MADS	FvH4_5g00750	FvPAT11	269	286	11.2963	5.97e-05	1	TGTACCAAAATGAGAATC
MIKC_MADS	FvH4_5g00750	FvPAT11	772	783	10.7213	7.98e-05	0.532	ATAAAAAGGGTA
MIKC_MADS	FvH4_5g00750	FvPAT11	772	786	9.67692	8.15e-05	0.861	ATTTACCCTTTTTAT
MIKC_MADS	FvH4_5g00750	FvPAT11	271	282	10.5738	8.8e-05	0.532	CCAAAATGAGAA
MIKC_MADS	FvH4_5g00750	FvPAT11	643	654	10.3934	9.94e-05	0.547	CCAAAACTAGAA
MIKC_MADS	FvH4_5g00750	FvPAT11	772	785	10.1077	0.0001	0.197	ATAAAAAGGGTAAA
MIKC_MADS	FvH4_5g08980	FvPAT12	1132	1143	11.7869	3.71e-05	0.532	CCAACAATGGAA
MIKC_MADS	FvH4_5g08980	FvPAT12	899	905	12.7973	6.45e-05	0.269	CATCATC
MIKC_MADS	FvH4_5g08980	FvPAT12	353	371	10.9714	6.68e-05	0.365	CTTTTTCTTTTTGAAGCTA
MIKC_MADS	FvH4_5g08980	FvPAT12	353	371	8.43077	8.77e-05	0.496	TAGCTTCAAAAAGAAAAAG
MIKC_MADS	FvH4_5g08980	FvPAT12	355	373	8.43077	9.93e-05	0.463	TTTTCTTTTTGAAGCTAGA
MIKC_MADS	FvH4_6g04920	FvPAT14	647	665	13.7143	9.46e-06	0.208	GATTTCCCACTTCTGGAAT
MIKC_MADS	FvH4_6g04920	FvPAT14	650	664	12.3768	2.72e-05	0.352	TTCCAGAAGTGGGAA
MIKC_MADS	FvH4_6g04920	FvPAT14	647	665	10.8	3.18e-05	0.257	ATTCCAGAAGTGGGAAATC
MIKC_MADS	FvH4_6g04920	FvPAT14	649	662	11.9692	3.35e-05	0.14	CCAGAAGTGGGAAA
MIKC_MADS	FvH4_6g04920	FvPAT14	649	667	10.5538	4.01e-05	0.27	TTTCCCACTTCTGGAATCA
MIKC_MADS	FvH4_6g04920	FvPAT14	1434	1451	11.0617	6.99e-05	1	AGTGCCCTAAAGGTTAAG
MIKC_MADS	FvH4_6g04920	FvPAT14	651	662	10.7541	7.81e-05	0.532	CCAGAAGTGGGA
MIKC_MADS	FvH4_6g04920	FvPAT14	649	666	10.7654	8.49e-05	1	GATTCCAGAAGTGGGAAA
MIKC_MADS	FvH4_6g13410	FvPAT15	720	733	12.5385	2.3e-05	0.14	AAAAAAGAGGCAAA
MIKC_MADS	FvH4_6g13410	FvPAT15	371	377	12.7973	6.45e-05	0.269	CATCATC
MIKC_MADS	FvH4_6g13410	FvPAT15	500	506	12.7973	6.45e-05	0.269	CATCATC
MIKC_MADS	FvH4_6g13410	FvPAT15	503	509	12.7973	6.45e-05	0.269	CATCATC
MIKC_MADS	FvH4_6g13410	FvPAT15	890	896	12.7973	6.45e-05	0.269	CATCATC
MIKC_MADS	FvH4_6g13410	FvPAT15	1460	1471	10.9426	6.71e-05	0.532	CCAAAAAAGGTG
MIKC_MADS	FvH4_6g13410	FvPAT15	1338	1356	8.50769	9.63e-05	0.463	TTTTCCTTATGCAGATTCT
MIKC_MADS	FvH4_6g14950	FvPAT16	1337	1355	13.1231	1.14e-05	0.27	CCTTCTGGTTTCGGAAACA
MIKC_MADS	FvH4_6g14950	FvPAT16	452	465	13.3385	1.35e-05	0.139	AACAAAAAGGAAAG
MIKC_MADS	FvH4_6g14950	FvPAT16	260	278	11.9571	3.48e-05	0.262	GTTTCTCCTCTTTGAGCAA
MIKC_MADS	FvH4_6g14950	FvPAT16	80	94	11.7971	3.92e-05	0.352	AACCTCAAGAAGAAA
MIKC_MADS	FvH4_6g14950	FvPAT16	263	276	11.5231	4.41e-05	0.14	CTCAAAGAGGAGAA
MIKC_MADS	FvH4_6g14950	FvPAT16	1345	1363	11.1571	5.93e-05	0.356	TTCTTTTCCCTTCTGGTTT
MIKC_MADS	FvH4_6g14950	FvPAT16	258	276	9.58462	6.15e-05	0.346	TTCTCCTCTTTGAGCAAGG
MIKC_MADS	FvH4_6g14950	FvPAT16	261	275	10.9855	6.37e-05	0.352	TGCTCAAAGAGGAGA
MIKC_MADS	FvH4_6g14950	FvPAT16	787	793	12.7973	6.45e-05	0.269	CATCATC
MIKC_MADS	FvH4_6g14950	FvPAT16	260	278	8.95385	7.08e-05	0.474	TTGCTCAAAGAGGAGAAAC
MIKC_MADS	FvH4_6g14950	FvPAT16	1339	1357	8.8	7.55e-05	0.474	TTTCCGAAACCAGAAGGGA
MIKC_MADS	FvH4_6g14950	FvPAT16	577	590	10.4	8.5e-05	0.197	AAAAAAAAAGTAAA
MIKC_MADS	FvH4_6g14950	FvPAT16	79	97	10.4	9.52e-05	0.409	TTGTTTCTTCTTGAGGTTG
MIKC_MADS	FvH4_6g14950	FvPAT16	82	95	10.1538	9.75e-05	0.197	CCTCAAGAAGAAAC
MIKC_MADS	FvH4_6g39520	FvPAT17	923	941	11.5846	2.21e-05	0.25	TTACCATAAAAAGTTATAG
MIKC_MADS	FvH4_6g39520	FvPAT17	1415	1428	12.4308	2.49e-05	0.14	ACAAAGAAAGAAAG
MIKC_MADS	FvH4_6g39520	FvPAT17	921	939	11.5077	2.57e-05	0.27	ATAACTTTTTATGGTAAGT
MIKC_MADS	FvH4_6g39520	FvPAT17	923	941	11.7286	4.07e-05	0.272	CTATAACTTTTTATGGTAA
MIKC_MADS	FvH4_6g39520	FvPAT17	924	938	10.3623	9.06e-05	0.396	TACCATAAAAAGTTA
MIKC_MADS	FvH4_6g53970	FvPAT18	663	677	11.4923	3.45e-05	0.521	CCTTTCCGTTCTTGG
MIKC_MADS	FvH4_6g53970	FvPAT18	658	676	10.7077	3.74e-05	0.27	CTTTCCGTTCTTGGAGAAT
MIKC_MADS	FvH4_6g53970	FvPAT18	61	75	11.0145	6.27e-05	0.352	CTCCAAATAAAGAAT
MIKC_MADS	FvH4_6g53970	FvPAT18	1332	1345	10.7538	6.94e-05	0.192	ACAAAAAAAGCGAA
MIKC_MADS	FvH4_6g53970	FvPAT18	60	73	10.4462	8.28e-05	0.197	CCAAATAAAGAATA
MIKC_MADS	FvH4_6g53970	FvPAT18	58	76	10.6143	8.35e-05	0.386	CTTATTCTTTATTTGGAGA
MIKC_MADS	FvH4_6g53970	FvPAT18	59	73	9.56923	8.56e-05	0.861	TTATTCTTTATTTGG
MIKC_MADS	FvH4_7g11740	FvPAT19	578	596	11.9077	1.89e-05	0.25	TTTCTAAGATTGGAAAATA
MIKC_MADS	FvH4_7g11740	FvPAT19	580	598	11.0154	3.24e-05	0.27	TTTTCCAATCTTAGAAAAA
MIKC_MADS	FvH4_7g11740	FvPAT19	1464	1470	12.7973	6.45e-05	0.269	CATCATC
MIKC_MADS	FvH4_7g17410	FvPAT20	1058	1071	14.5846	5.3e-06	0.081	CCCAAAGAGGATAA
MIKC_MADS	FvH4_7g17410	FvPAT20	910	921	13.0164	1.35e-05	0.409	CTAAAACTGGAA
MIKC_MADS	FvH4_7g17410	FvPAT20	1059	1073	13.1304	1.64e-05	0.352	GACCCAAAGAGGATA
MIKC_MADS	FvH4_7g17410	FvPAT20	1057	1071	12.6615	1.88e-05	0.521	ATTATCCTCTTTGGG
MIKC_MADS	FvH4_7g17410	FvPAT20	1056	1074	12.2429	2.85e-05	0.262	TATTATCCTCTTTGGGTCC
MIKC_MADS	FvH4_7g17410	FvPAT20	370	388	10.9846	3.29e-05	0.27	TTTTTTTTATTGGGAAAAT
MIKC_MADS	FvH4_7g17410	FvPAT20	1400	1413	11.6462	4.09e-05	0.14	CCCAAAGAGAAAAA
MIKC_MADS	FvH4_7g17410	FvPAT20	1398	1412	11.5652	4.52e-05	0.352	AACCCAAAGAGAAAA
MIKC_MADS	FvH4_7g18860	FvPAT21	333	346	15.0462	3.67e-06	0.0782	ACAGAAGAGGAAAC
MIKC_MADS	FvH4_7g18860	FvPAT21	330	348	12	3.38e-05	0.262	TTGTTTCCTCTTCTGTACT
MIKC_MADS	FvH4_7g18860	FvPAT21	331	345	11	6.32e-05	0.352	GTACAGAAGAGGAAA
BBR-BPC	FvH4_1g26210	FvPAT3	321	341	-0.133333	4.09e-05	0.0243	TTCTGGCTCTTTGTATCTTTA
BBR-BPC	FvH4_1g28800	FvPAT4	333	353	39.3467	1.14e-13	1.74e-10	CTCTCTCTCTCTCTCTCTCTC
BBR-BPC	FvH4_1g28800	FvPAT4	335	355	39.3467	1.14e-13	1.74e-10	CTCTCTCTCTCTCTCTCTCTC
BBR-BPC	FvH4_1g28800	FvPAT4	337	357	39.3467	1.14e-13	1.74e-10	CTCTCTCTCTCTCTCTCTCTC
BBR-BPC	FvH4_1g28800	FvPAT4	339	359	39.3467	1.14e-13	1.74e-10	CTCTCTCTCTCTCTCTCTCTC
BBR-BPC	FvH4_1g28800	FvPAT4	341	361	39.3467	1.14e-13	1.74e-10	CTCTCTCTCTCTCTCTCTCTC
BBR-BPC	FvH4_1g28800	FvPAT4	343	363	39.3467	1.14e-13	1.74e-10	CTCTCTCTCTCTCTCTCTCTC
BBR-BPC	FvH4_1g28800	FvPAT4	345	365	39.3467	1.14e-13	1.74e-10	CTCTCTCTCTCTCTCTCTCTC
BBR-BPC	FvH4_1g28800	FvPAT4	347	367	39.3467	1.14e-13	1.74e-10	CTCTCTCTCTCTCTCTCTCTC
BBR-BPC	FvH4_1g28800	FvPAT4	349	369	39.3467	1.14e-13	1.74e-10	CTCTCTCTCTCTCTCTCTCTC
BBR-BPC	FvH4_1g28800	FvPAT4	351	371	39.3467	1.14e-13	1.74e-10	CTCTCTCTCTCTCTCTCTCTC
BBR-BPC	FvH4_1g28800	FvPAT4	353	373	39.3467	1.14e-13	1.74e-10	CTCTCTCTCTCTCTCTCTCTC
BBR-BPC	FvH4_1g28800	FvPAT4	355	375	39.3467	1.14e-13	1.74e-10	CTCTCTCTCTCTCTCTCTCTC
BBR-BPC	FvH4_1g28800	FvPAT4	357	377	39.3467	1.14e-13	1.74e-10	CTCTCTCTCTCTCTCTCTCTC
BBR-BPC	FvH4_1g28800	FvPAT4	359	379	39.3467	1.14e-13	1.74e-10	CTCTCTCTCTCTCTCTCTCTC
BBR-BPC	FvH4_1g28800	FvPAT4	361	381	39.3467	1.14e-13	1.74e-10	CTCTCTCTCTCTCTCTCTCTC
BBR-BPC	FvH4_1g28800	FvPAT4	363	383	39.3467	1.14e-13	1.74e-10	CTCTCTCTCTCTCTCTCTCTC
BBR-BPC	FvH4_1g28800	FvPAT4	365	385	39.3467	1.14e-13	1.74e-10	CTCTCTCTCTCTCTCTCTCTC
BBR-BPC	FvH4_1g28800	FvPAT4	367	387	39.3467	1.14e-13	1.74e-10	CTCTCTCTCTCTCTCTCTCTC
BBR-BPC	FvH4_1g28800	FvPAT4	369	389	39.3467	1.14e-13	1.74e-10	CTCTCTCTCTCTCTCTCTCTC
BBR-BPC	FvH4_1g28800	FvPAT4	371	391	39.3467	1.14e-13	1.74e-10	CTCTCTCTCTCTCTCTCTCTC
BBR-BPC	FvH4_1g28800	FvPAT4	373	393	39.3467	1.14e-13	1.74e-10	CTCTCTCTCTCTCTCTCTCTC
BBR-BPC	FvH4_1g28800	FvPAT4	375	395	39.3467	1.14e-13	1.74e-10	CTCTCTCTCTCTCTCTCTCTC
BBR-BPC	FvH4_1g28800	FvPAT4	377	397	39.3467	1.14e-13	1.74e-10	CTCTCTCTCTCTCTCTCTCTC
BBR-BPC	FvH4_1g28800	FvPAT4	379	399	39.3467	1.14e-13	1.74e-10	CTCTCTCTCTCTCTCTCTCTC
BBR-BPC	FvH4_1g28800	FvPAT4	381	401	39.3467	1.14e-13	1.74e-10	CTCTCTCTCTCTCTCTCTCTC
BBR-BPC	FvH4_1g28800	FvPAT4	383	403	39.3467	1.14e-13	1.74e-10	CTCTCTCTCTCTCTCTCTCTC
BBR-BPC	FvH4_1g28800	FvPAT4	385	405	39.3467	1.14e-13	1.74e-10	CTCTCTCTCTCTCTCTCTCTC
BBR-BPC	FvH4_1g28800	FvPAT4	387	407	39.3467	1.14e-13	1.74e-10	CTCTCTCTCTCTCTCTCTCTC
BBR-BPC	FvH4_1g28800	FvPAT4	389	409	39.3467	1.14e-13	1.74e-10	CTCTCTCTCTCTCTCTCTCTC
BBR-BPC	FvH4_1g28800	FvPAT4	391	411	39.3467	1.14e-13	1.74e-10	CTCTCTCTCTCTCTCTCTCTC
BBR-BPC	FvH4_1g28800	FvPAT4	393	413	39.3467	1.14e-13	1.74e-10	CTCTCTCTCTCTCTCTCTCTC
BBR-BPC	FvH4_1g28800	FvPAT4	395	415	39.3467	1.14e-13	1.74e-10	CTCTCTCTCTCTCTCTCTCTC
BBR-BPC	FvH4_1g28800	FvPAT4	397	417	39.3467	1.14e-13	1.74e-10	CTCTCTCTCTCTCTCTCTCTC
BBR-BPC	FvH4_1g28800	FvPAT4	399	419	39.3467	1.14e-13	1.74e-10	CTCTCTCTCTCTCTCTCTCTC
BBR-BPC	FvH4_1g28800	FvPAT4	401	421	39.3467	1.14e-13	1.74e-10	CTCTCTCTCTCTCTCTCTCTC
BBR-BPC	FvH4_1g28800	FvPAT4	403	423	39.3467	1.14e-13	1.74e-10	CTCTCTCTCTCTCTCTCTCTC
BBR-BPC	FvH4_1g28800	FvPAT4	405	425	39.3467	1.14e-13	1.74e-10	CTCTCTCTCTCTCTCTCTCTC
BBR-BPC	FvH4_1g28800	FvPAT4	407	427	39.3467	1.14e-13	1.74e-10	CTCTCTCTCTCTCTCTCTCTC
BBR-BPC	FvH4_1g28800	FvPAT4	409	429	39.3467	1.14e-13	1.74e-10	CTCTCTCTCTCTCTCTCTCTC
BBR-BPC	FvH4_1g28800	FvPAT4	331	351	33.4533	7.34e-12	1.09e-08	CTCTCTCTCTCTCTCTCTCAC
BBR-BPC	FvH4_1g28800	FvPAT4	413	433	26.1333	1.01e-09	1.39e-06	TTTGCTCTCTCTCTCTCTCTC
BBR-BPC	FvH4_1g28800	FvPAT4	411	431	24.1733	2.97e-09	4.01e-06	TGCTCTCTCTCTCTCTCTCTC
BBR-BPC	FvH4_1g28800	FvPAT4	329	349	22.0933	8.77e-09	1.16e-05	CTCTCTCTCTCTCTCTCACAG
BBR-BPC	FvH4_1g28800	FvPAT4	415	435	20.6267	1.81e-08	2.19e-05	TCTTTGCTCTCTCTCTCTCTC
BBR-BPC	FvH4_1g28800	FvPAT4	454	474	20.12	2.3e-08	2.68e-05	TTCTCTCTCTCCCTCTCTCTT
BBR-BPC	FvH4_1g28800	FvPAT4	450	470	19.9867	2.45e-08	2.8e-05	CTCTCTCCCTCTCTCTTCTTC
BBR-BPC	FvH4_1g28800	FvPAT4	452	472	18.3733	5.18e-08	5.81e-05	CTCTCTCTCCCTCTCTCTTCT
BBR-BPC	FvH4_1g28800	FvPAT4	458	478	17.8267	6.62e-08	7.02e-05	TTTGTTCTCTCTCTCCCTCTC
BBR-BPC	FvH4_1g28800	FvPAT4	448	468	16.6267	1.12e-07	0.000115	CTCTCCCTCTCTCTTCTTCTC
BBR-BPC	FvH4_1g28800	FvPAT4	460	480	15.4667	1.84e-07	0.000185	TTTTTGTTCTCTCTCTCCCTC
BBR-BPC	FvH4_1g28800	FvPAT4	477	497	14.6133	2.61e-07	0.000255	ATCTTTTTCTCTATCTCTTTT
BBR-BPC	FvH4_1g28800	FvPAT4	479	499	13.28	4.47e-07	0.000421	TCATCTTTTTCTCTATCTCTT
BBR-BPC	FvH4_1g28800	FvPAT4	456	476	11.3333	9.47e-07	0.00084	TGTTCTCTCTCTCCCTCTCTC
BBR-BPC	FvH4_1g28800	FvPAT4	417	437	7.93333	3.23e-06	0.00278	GCTCTTTGCTCTCTCTCTCTC
BBR-BPC	FvH4_1g28800	FvPAT4	481	501	6.82667	4.71e-06	0.00384	TCTCATCTTTTTCTCTATCTC
BBR-BPC	FvH4_1g28800	FvPAT4	327	347	6.69333	4.93e-06	0.00396	CTCTCTCTCTCTCTCACAGAT
BBR-BPC	FvH4_1g28800	FvPAT4	475	495	4.68	9.54e-06	0.00746	CTTTTTCTCTATCTCTTTTTG
BBR-BPC	FvH4_1g28800	FvPAT4	462	482	4.06667	1.16e-05	0.00883	TCTTTTTGTTCTCTCTCTCCC
BBR-BPC	FvH4_1g28800	FvPAT4	419	439	1.61333	2.46e-05	0.0162	CTGCTCTTTGCTCTCTCTCTC
BBR-BPC	FvH4_1g28800	FvPAT4	325	345	1.45333	2.58e-05	0.0167	CTCTCTCTCTCTCACAGATCC
BBR-BPC	FvH4_1g28800	FvPAT4	446	466	0.506667	3.4e-05	0.0211	CTCCCTCTCTCTTCTTCTCCT
BBR-BPC	FvH4_1g28800	FvPAT4	442	462	-0.12	4.08e-05	0.0243	CTCTCTCTTCTTCTCCTCCCA
BBR-BPC	FvH4_1g28800	FvPAT4	800	820	-2.2	7.29e-05	0.0412	CTGATTTTCTTTCTTTTCTTT
BBR-BPC	FvH4_1g28800	FvPAT4	421	441	-2.90667	8.82e-05	0.048	ATCTGCTCTTTGCTCTCTCTC
BBR-BPC	FvH4_1g29200	FvPAT5	1274	1294	3.82667	1.25e-05	0.0094	TTTTCTCTCTGTCTCAATCTT
[truncated: 1,004 more rows]

## Sheet: Table S4
Table S4 118 replicated fragments identified in this study
Chr	Star	End	Chr	Star	End
5	724118	1831003	7	11469879	13141984
4	25359389	25986122	6	39690165	39356291
2	29006685	29189039	6	22307575	21942662
5	2200963	2933330	7	13575760	14331293
2	18179447	18515563	6	1406804	1653355
4	25038909	26243920	5	5701622	4747267
5	1810238	2349261	7	22079569	22422572
3	3370464	3735399	6	30540011	30195031
5	8139958	9005946	6	36123661	37149640
4	21549928	21974193	6	3516174	3820001
3	23885441	24992475	6	10740347	10224864
4	32190327	32906526	6	37780710	36986543
7	13976743	14416536	7	23121975	22684326
2	1070523	1458898	2	27631235	27754414
4	30015424	30913132	5	8024403	8830047
3	16036722	16808130	6	33430359	32635349
3	2045154	2313808	6	34125442	34495566
4	32443348	32985550	5	9457578	8819483
5	5847914	6095708	7	23640496	23500891
1	1345647	1635600	2	22475010	22609406
2	4675216	5739812	2	25404407	25940910
1	9195550	10660478	2	25516730	24627275
5	12114937	12652136	7	8963716	8496480
5	11407148	11817091	7	9378801	9762680
4	26556821	27013842	6	38851453	38525013
3	2012052	2369188	3	14229731	13919410
4	29231467	29509553	5	7357219	7584420
2	13793125	14480457	2	27508657	27219630
6	8968415	9599028	7	16958560	16402301
3	5111795	5455872	3	12612546	13231968
1	6214195	6435914	2	1106828	1458898
3	34259282	34683454	6	5700190	5532955
4	26438097	26622236	5	4529758	4399027
1	1078394	1231169	1	1476762	1320919
4	28753564	29100494	5	7117885	7308755
2	25981685	26320953	6	25644714	25061812
1	6398777	7567296	2	27738298	28642792
7	14675478	15202852	7	23365451	23633502
5	2947713	3242766	6	37491145	37915362
3	31860700	32583948	6	7689555	7166012
3	2542466	2832661	3	13821573	13590518
1	4671227	5128780	6	27580173	28265207
1	10927377	11319247	5	24141997	24717834
1	11887303	12224996	5	25902366	26328368
2	19292847	19714033	4	18615261	17538079
1	1467500	1790514	6	22741645	23143764
3	33461880	34683454	7	19149734	19929833
3	27792761	28090101	6	9824112	9694797
3	14143889	14500281	6	34261253	34063744
3	26829787	27551462	6	10018855	9876932
3	36776966	37105696	6	16160442	15613581
4	22899486	23197567	6	4275176	4375303
5	7953340	8134019	6	35706984	35967010
1	7707266	8271229	2	28671383	28938544
2	20062789	20365723	4	20906754	21637746
5	225529	548175	7	10483148	10979232
2	2626416	3258338	2	24713782	24991940
5	25541780	25692417	5	25855320	25717338
3	17436006	18000671	6	11993739	12458703
6	10462575	10756583	7	15517966	15316956
6	5489332	6111687	7	19932586	19415198
3	685879	1150096	6	33099886	33509458
2	18873061	19000076	4	1093608	623330
1	7049066	7288936	2	8191599	7791634
1	1904304	2048995	6	23189183	23526613
1	1759711	2230430	2	22643251	23053523
2	17186013	17382894	6	843747	993321
3	32811379	34260598	6	6976490	5845735
2	20550423	21027722	4	21921972	22715298
5	5892393	6624262	7	15234196	14398926
4	28791103	29454517	6	34833898	35340895
4	24380914	24851314	6	4946457	5240088
3	29273470	30080042	7	16540114	16941566
1	3746474	4424860	2	24411554	23919405
7	11181477	11596385	7	21084716	21285816
5	4443362	4757448	6	38752808	39121597
6	9689955	10196146	7	16255327	15746971
6	6286687	6949518	7	19454417	18786274
1	18415392	18653475	4	24207591	23826142
6	7384739	8288585	7	18499499	17784815
1	5853428	6229203	2	27340888	27652395
2	22817942	23053523	6	23293178	23819271
1	13044269	13613941	5	27685634	28174152
3	852844	1035017	3	16286674	16028819
7	12970508	14263744	7	21995481	22799045
1	2912049	3277088	2	26343145	26031080
5	191537	588589	7	20584490	20978444
1	9044286	9755033	2	5233570	4103481
5	7496723	7795843	6	35172106	35675317
2	18561104	18824580	4	1825007	1364174
3	4252566	5455872	6	21468363	20025606
2	17126074	18172714	4	4189930	2661587
1	2304681	2754520	6	24921813	24201201
2	7608602	8454135	2	28514940	28277110
5	707974	1284342	7	21178898	21704295
1	3926479	4523314	6	26336764	27412034
2	23781129	24222651	6	27677558	26806984
5	21957949	22076646	5	25855320	25648706
2	14492923	14630678	5	16732078	17238332
4	28038039	28606809	5	6646178	7072644
4	27743682	28029461	5	9665446	9531334
3	30718205	31016286	6	8584387	8288585
2	19819035	19946733	6	2870088	2733020
1	12443386	13000828	5	26819526	27454177
7	10533675	10838292	7	20696287	20958059
3	31207728	31652731	6	8271545	8021270
1	370955	772110	2	29190303	29002591
1	5306129	5727991	5	17873477	16814029
3	32915676	33257904	7	18863341	19027913
4	29654931	29816604	5	7613892	7780137
4	30088757	30837188	6	36123661	36960583
4	32133470	32416359	5	3126342	2954040
3	18290272	18651130	6	12958658	13134459
3	29879501	30546852	6	9205603	8643481
4	29658927	29922674	6	35393599	35689242
4	18182232	18862954	6	3115099	3482314
1	3172126	3789055	6	25300368	26175698
3	1549701	1855533	3	14778705	14247247

## Sheet: Table S5
Table S5 cloning primers of FvPAT19
primer name	primer sequencing
FvPAT19-attBF	GGGGACAAGTTTGTACAAAAAAGCAGGCTCCACCATGCATAGATCTGGAGC
FvPAT19-attBR	GGGGACCACTTTGTACAAGAAAGCTGGGTCCTGACGTGCAAACATATG
FvPAT19_CSF	GCAACCAGTTGAAACTCTCGCGCTGCCATCATTG
FvPAT19_CSR	CAATGATGGCAGCGCGAGAGTTTCAACTGGTTGC
